# Supplementary material for: Rounding up the annual ryegrass genome: High-quality reference genome of Lolium rigidum
Source: Front Genet. 2022 Nov 1;13:1012694. doi: 10.3389/fgene.2022.1012694 (PMC9664059; doi:10.3389/fgene.2022.1012694)
Supplement: Supplementary file 1 [file Presentation1.zip]

Archive with 7 entries (7 files):
- Supplementary Figure S1.tiff
- Supplementary Figure S2.tiff
- Supplementary Figure S3.tiff
- Supplementary Table S1 - expansion contraction.csv
- Supplementary Table S2 - GO enrichment input.csv
- Supplementary Table S3 - GO enrichment output.csv
- Supplementary Table S4 - orthogroups.csv
