# Supplementary material for: Rounding up the annual ryegrass genome: High-quality reference genome of Lolium rigidum
Source: Front Genet. 2022 Nov 1;13:1012694. doi: 10.3389/fgene.2022.1012694 (PMC9664059; doi:10.3389/fgene.2022.1012694)
Supplement: Supplementary file 1 [file Presentation1.zip › Supplementary Table S1 - expansion contraction.csv]

FamilyID	Zea_mays<0>	Sorghum_bicolor<1>	<2>	Oryza_sativa<3>	Lolium_perenne<4>	Lolium_rigidum<5>	<6>	<7>	<8>	Arabidopsis_thaliana<9>	<10>	pvalue	Significant at 0.01
OG0000001	19	15	19	33	36	47	27	40	27	1	13	0	y
OG0000002	25	27	25	19	30	40	24	34	25	9	16	0	y
OG0000005	20	14	17	12	28	42	18	33	19	17	18	0	y
OG0000006	5	28	19	18	32	43	19	36	20	1	10	0	y
OG0000007	33	57	35	25	3	2	23	3	12	2	7	0	y
OG0000008	26	15	18	15	32	29	18	29	18	3	10	0	y
OG0000009	25	28	25	20	18	26	22	24	22	2	11	0	y
OG0000011	15	12	14	12	19	42	15	27	15	10	13	0	y
OG0000012	0	18	16	20	24	43	19	31	19	1	9	0	y
OG0000016	3	5	5	8	38	42	8	38	10	2	6	0	y
OG0000017	31	12	16	12	7	13	14	13	14	22	18	0	y
OG0000018	14	14	14	17	10	14	15	14	15	25	20	0.01	n
OG0000019	13	11	12	10	23	25	12	23	13	10	12	0	y
OG0000020	8	14	14	20	24	25	17	24	17	1	9	0	y
OG0000021	1	21	10	6	30	32	10	30	11	1	6	0	y
OG0000022	11	3	10	50	10	9	13	9	12	7	9	0	y
OG0000023	27	18	18	11	4	8	13	8	13	21	17	0	y
OG0000024	31	24	24	21	0	10	19	10	14	3	9	0	y
OG0000026	7	19	15	15	17	22	15	19	15	4	9	0	y
OG0000027	25	6	12	8	7	13	12	12	12	24	18	0	y
OG0000030	20	7	14	13	3	18	14	15	14	20	17	0	y
OG0000031	10	20	14	13	11	19	14	16	14	8	11	0	y
OG0000032	6	8	8	7	20	33	8	24	9	5	7	0	y
OG0000034	31	15	17	18	2	4	15	4	11	8	10	0	y
OG0000035	9	8	9	9	18	31	10	22	10	3	6	0	y
OG0000037	3	8	8	6	17	21	9	19	13	22	17	0	y
OG0000038	37	7	13	11	4	11	11	11	11	7	9	0	y
OG0000039	10	9	10	7	22	26	10	23	10	2	6	0	y
OG0000042	13	8	11	11	7	8	11	8	11	28	19	0	y
OG0000043	32	13	15	10	4	8	10	8	10	8	9	0	y
OG0000045	7	8	8	14	14	22	13	18	13	9	11	0	y
OG0000048	24	9	12	12	11	10	11	10	11	7	9	0	y
OG0000049	0	8	7	7	19	36	8	24	8	3	6	0	y
OG0000051	25	21	21	11	1	6	11	6	10	8	9	0	y
OG0000052	18	17	17	27	2	6	16	6	11	2	6	0	y
OG0000055	28	9	12	8	8	10	10	10	10	8	9	0	y
OG0000056	18	32	19	15	0	2	14	2	9	4	6	0	y
OG0000057	9	11	10	9	13	27	10	18	10	2	6	0	y
OG0000058	32	18	18	0	0	19	10	11	10	2	6	0	y
OG0000060	12	7	11	9	5	18	11	13	12	19	15	0	y
OG0000061	40	14	15	8	0	6	8	6	7	2	5	0	y
OG0000062	3	5	5	20	16	22	14	19	14	4	9	0	y
OG0000066	10	8	9	6	6	14	9	11	10	25	17	0	y
OG0000067	12	5	11	15	5	13	13	13	13	19	16	0	y
OG0000068	15	14	14	10	8	20	12	15	12	2	7	0	y
OG0000069	18	8	11	8	8	17	11	13	11	10	11	0	y
OG0000070	4	5	5	13	14	25	11	18	11	7	9	0	y
OG0000073	13	12	13	23	3	7	13	7	11	9	10	0	y
OG0000074	7	7	7	16	15	19	12	17	12	3	7	0	y
OG0000076	9	7	9	22	10	17	13	14	13	1	7	0	y
OG0000077	2	8	7	8	24	23	8	23	9	1	5	0	y
OG0000078	3	7	7	21	20	14	12	14	12	1	6	0	y
OG0000079	19	15	16	21	1	7	15	7	11	3	7	0	y
OG0000082	13	6	10	10	1	25	11	14	11	10	11	0	y
OG0000083	10	39	13	9	4	1	9	4	6	2	4	0	y
OG0000086	15	12	12	7	12	11	10	11	10	6	8	0.002	y
OG0000087	16	15	15	23	1	6	14	6	10	2	6	0	y
OG0000088	8	5	7	3	23	19	7	19	7	5	7	0	y
OG0000089	11	11	11	4	13	23	10	17	10	1	5	0	y
OG0000091	31	6	12	19	1	4	12	4	8	1	4	0	y
OG0000094	21	8	10	4	7	11	9	10	9	10	10	0	y
OG0000095	9	8	9	8	10	16	9	13	10	10	10	0	y
OG0000096	8	7	7	4	16	23	7	18	8	3	5	0	y
OG0000097	8	8	8	14	15	15	11	15	11	1	6	0	y
OG0000098	6	9	7	5	12	28	7	17	7	1	4	0	y
OG0000101	3	4	4	14	10	25	11	16	11	3	7	0	y
OG0000103	14	10	11	9	3	9	10	9	10	13	12	0	y
OG0000104	56	1	3	0	0	0	1	0	1	1	1	0	y
OG0000105	35	3	10	14	1	4	10	4	7	1	4	0	y
OG0000109	13	10	11	8	2	15	10	11	10	9	10	0	y
OG0000112	0	11	10	20	12	13	12	13	12	1	6	0	y
OG0000113	11	16	12	10	6	13	11	11	11	1	6	0	y
OG0000117	15	7	9	7	0	9	9	9	9	18	13	0	y
OG0000118	11	9	10	14	3	8	10	8	10	11	11	0	y
OG0000122	4	21	7	4	14	8	7	8	7	4	6	0	y
OG0000123	4	6	6	7	18	18	7	18	7	2	5	0	y
OG0000129	18	4	7	6	3	5	7	5	7	18	12	0	y
OG0000130	13	8	9	7	3	7	8	7	8	16	12	0	y
OG0000131	13	6	9	9	2	10	9	9	9	14	11	0	y
OG0000132	26	5	8	5	4	7	7	7	7	7	7	0	y
OG0000133	4	15	9	5	5	16	9	11	9	9	9	0	y
OG0000134	18	8	10	9	4	11	9	9	9	4	7	0	y
OG0000135	5	8	8	9	12	13	9	12	9	7	8	0.005	y
OG0000136	4	6	6	5	14	24	6	17	6	1	4	0	y
OG0000140	9	9	9	7	7	10	9	9	9	11	10	0.165	n
OG0000141	27	9	10	6	2	6	6	6	6	3	5	0	y
OG0000142	14	12	12	3	6	12	9	10	9	6	8	0	y
OG0000149	11	8	8	3	0	2	6	2	6	28	16	0	y
OG0000150	18	4	9	10	2	5	9	5	9	13	11	0	y
OG0000151	27	4	9	11	2	3	8	3	7	5	6	0	y
OG0000155	21	8	11	12	2	4	10	4	7	4	6	0	y
OG0000156	16	16	15	10	2	3	10	3	7	4	6	0	y
OG0000157	18	9	10	9	3	8	9	8	9	4	6	0	y
OG0000164	36	6	7	3	1	1	3	1	3	3	3	0	y
OG0000165	2	8	8	14	10	10	10	10	10	6	8	0	y
OG0000166	13	7	8	5	4	15	8	10	8	6	7	0	y
OG0000167	17	7	9	7	4	8	8	8	8	7	8	0	y
OG0000168	10	6	9	10	7	16	9	12	9	1	5	0	y
OG0000169	5	20	9	10	4	9	9	9	9	2	5	0	y
OG0000174	5	12	8	7	4	13	8	9	8	8	8	0	y
OG0000176	11	7	7	4	5	5	6	5	6	17	11	0	y
OG0000177	10	4	8	9	4	8	8	8	8	14	11	0	y
OG0000178	21	11	11	2	1	12	7	8	7	2	5	0	y
OG0000179	24	6	9	8	2	7	8	7	8	2	5	0	y
OG0000180	3	5	5	11	11	15	9	13	9	4	6	0	y
OG0000181	5	6	6	6	12	16	6	13	7	4	5	0	y
OG0000182	31	8	9	4	2	3	4	3	4	1	3	0	y
OG0000188	13	8	9	7	2	7	8	7	8	11	10	0	y
OG0000189	9	5	8	9	3	9	9	9	9	13	11	0	y
OG0000190	7	4	5	3	4	4	5	4	5	26	15	0	y
OG0000191	16	12	12	4	3	9	8	8	8	4	6	0	y
OG0000192	41	2	4	0	0	0	2	0	2	5	4	0	y
OG0000193	11	4	8	8	2	9	8	8	8	14	11	0	y
OG0000194	28	3	6	5	4	4	5	4	5	4	5	0	y
OG0000195	12	6	8	6	5	10	8	9	8	9	9	0	y
OG0000196	14	10	10	7	5	10	8	9	8	2	5	0	y
OG0000203	13	4	7	5	8	8	7	8	7	9	8	0	y
OG0000204	10	9	9	9	5	8	9	8	9	6	8	0.07	n
OG0000205	11	14	11	7	3	6	7	6	7	6	7	0.001	y
OG0000206	0	0	0	12	34	0	3	3	3	1	2	0	y
OG0000215	13	7	8	6	5	9	8	8	8	6	7	0	y
OG0000216	16	14	14	3	2	10	7	7	7	1	4	0	y
OG0000217	30	4	7	7	2	1	6	2	4	2	3	0	y
OG0000224	6	3	5	4	4	6	5	6	6	22	13	0	y
OG0000225	28	6	7	1	1	2	3	2	3	7	5	0	y
OG0000226	30	4	6	2	1	4	4	4	4	4	4	0	y
OG0000227	10	7	8	6	3	11	8	9	8	8	8	0	y
OG0000228	5	3	5	4	7	24	5	12	5	2	4	0	y
OG0000229	6	6	6	14	7	10	8	9	8	2	5	0	y
OG0000230	10	7	7	4	9	14	7	11	7	1	4	0	y
OG0000231	2	2	2	5	16	18	5	16	5	2	4	0	y
OG0000242	16	2	6	3	2	16	6	8	6	5	6	0	y
OG0000243	16	4	5	4	2	2	5	2	5	16	10	0	y
OG0000245	6	7	7	15	2	5	8	5	8	9	9	0	y
OG0000246	5	1	4	4	2	30	4	11	5	2	3	0	y
OG0000247	32	4	6	3	0	3	3	3	3	2	3	0	y
OG0000248	4	8	7	7	8	12	7	10	7	5	6	0	y
OG0000249	7	11	8	11	7	6	8	6	7	2	5	0.001	y
OG0000258	15	7	8	4	2	7	7	7	7	8	8	0	y
OG0000260	8	6	7	5	3	7	7	7	7	14	10	0.001	y
OG0000261	13	7	8	4	4	7	7	7	7	8	8	0	y
OG0000262	10	3	8	10	2	7	8	7	8	11	10	0	y
OG0000264	11	4	6	6	2	6	6	6	6	14	10	0	y
OG0000265	27	4	6	5	1	4	5	4	5	2	4	0	y
OG0000266	24	4	8	7	1	1	7	1	6	6	6	0	y
OG0000267	8	12	9	8	3	4	8	4	8	8	8	0.002	y
OG0000268	3	5	5	4	9	18	5	12	5	4	5	0	y
OG0000269	1	6	6	17	5	9	9	9	9	5	7	0	y
OG0000270	14	5	8	10	2	5	8	5	8	7	8	0	y
OG0000271	25	2	8	12	0	2	8	2	5	2	4	0	y
OG0000272	5	1	4	34	1	1	4	1	3	1	2	0	y
OG0000273	3	2	3	2	9	24	3	13	4	3	4	0	y
OG0000280	8	4	6	4	5	10	6	8	7	11	9	0	y
OG0000281	9	8	8	5	5	4	6	5	6	11	8	0.021	n
OG0000282	25	3	5	4	2	4	4	4	4	4	4	0	y
OG0000283	5	10	7	8	6	6	7	6	7	7	7	0.012	n
OG0000284	8	6	7	7	2	10	7	8	7	9	8	0	y
OG0000285	5	6	6	7	4	6	7	6	7	14	10	0.034	n
OG0000286	5	19	8	7	1	3	7	3	7	7	7	0	y
OG0000287	17	4	6	3	0	6	6	6	6	12	9	0	y
OG0000288	8	5	7	6	5	9	7	8	7	9	8	0.002	y
OG0000289	10	3	6	3	12	10	6	10	6	4	5	0	y
OG0000290	23	5	7	5	4	4	5	4	5	1	3	0	y
OG0000291	3	5	5	4	10	18	5	12	5	2	4	0	y
OG0000292	4	4	4	5	6	22	5	11	5	1	3	0	y
OG0000293	8	15	10	11	2	5	9	5	7	1	4	0	y
OG0000294	16	10	10	7	1	7	7	7	7	1	4	0	y
OG0000302	19	3	6	3	0	8	6	6	6	8	7	0	y
OG0000303	7	5	7	8	5	8	8	8	8	8	8	0.03	n
OG0000305	8	9	8	9	3	5	8	5	7	7	7	0.028	n
OG0000306	7	5	7	10	1	14	8	9	8	4	6	0	y
OG0000307	34	2	4	1	1	1	2	1	2	2	2	0	y
OG0000309	7	6	7	6	5	7	7	7	7	10	9	0.288	n
OG0000310	6	4	6	9	2	17	8	10	8	3	5	0	y
OG0000311	4	7	6	4	6	13	6	9	7	7	7	0	y
OG0000312	8	10	9	12	2	8	9	8	8	1	5	0	y
OG0000313	24	4	7	6	2	4	6	4	5	1	3	0	y
OG0000320	14	5	5	2	2	3	4	3	4	14	9	0	y
OG0000321	6	1	5	5	3	7	5	6	6	18	12	0	y
OG0000322	14	10	10	4	1	4	6	4	6	7	7	0	y
OG0000323	25	6	7	2	2	2	3	2	3	3	3	0	y
OG0000324	2	10	6	4	7	6	6	6	6	11	8	0	y
OG0000325	18	1	7	10	1	2	7	2	7	8	8	0	y
OG0000326	9	6	7	7	2	9	7	7	7	7	7	0	y
OG0000327	12	5	8	15	1	4	8	4	6	3	5	0	y
OG0000328	27	2	5	5	2	2	5	2	4	2	3	0	y
OG0000329	4	3	4	4	11	15	4	12	5	3	4	0	y
OG0000330	3	7	5	4	11	14	5	12	5	1	3	0	y
OG0000331	13	8	9	10	3	5	8	5	6	1	4	0	y
OG0000332	4	4	4	5	8	17	5	11	5	2	4	0	y
OG0000340	13	6	7	5	2	5	6	5	6	8	7	0	y
OG0000341	18	2	5	4	2	3	4	3	4	10	7	0	y
OG0000342	14	6	7	5	2	5	6	5	6	7	7	0	y
OG0000343	13	6	6	4	3	3	5	3	5	10	7	0	y
OG0000344	13	9	9	4	3	4	5	4	5	6	6	0	y
OG0000345	4	5	5	2	9	10	5	9	6	9	8	0.001	y
OG0000346	23	4	5	4	2	3	4	3	4	3	4	0	y
OG0000347	8	6	7	6	6	7	7	7	7	6	7	0.419	n
OG0000348	22	6	7	3	1	4	4	4	4	3	4	0	y
OG0000349	14	10	10	3	1	9	6	6	6	2	4	0	y
OG0000350	8	6	7	7	3	8	7	7	7	7	7	0.001	y
OG0000351	4	3	4	3	3	23	4	9	4	3	4	0	y
OG0000352	15	5	8	9	2	7	8	7	7	1	4	0	y
OG0000353	1	33	3	1	1	1	2	1	2	2	2	0	y
OG0000354	18	9	10	8	1	2	7	2	5	1	3	0	y
OG0000358	30	2	3	1	1	1	2	1	2	3	3	0	y
OG0000359	7	6	6	5	4	8	6	7	6	8	7	0.014	n
OG0000360	8	6	7	10	2	7	7	7	7	5	6	0	y
OG0000361	6	2	6	13	2	8	8	8	8	7	8	0	y
OG0000362	18	4	6	4	1	5	5	5	5	6	6	0	y
OG0000363	7	6	6	5	3	7	6	6	6	10	8	0.006	y
OG0000364	5	8	7	7	2	8	7	7	7	8	8	0	y
OG0000365	7	6	6	4	4	7	6	6	6	10	8	0.014	n
OG0000366	22	3	5	3	1	6	4	4	4	3	4	0	y
OG0000367	3	5	5	3	9	11	5	10	6	7	7	0.001	y
OG0000368	4	7	6	6	5	6	6	6	6	10	8	0.065	n
OG0000369	9	8	8	5	1	6	7	6	7	9	8	0	y
OG0000370	4	3	4	7	8	12	6	9	6	4	5	0	y
OG0000371	12	6	7	5	5	6	6	6	6	4	5	0.001	y
OG0000372	18	4	6	5	3	7	6	6	6	1	3	0	y
OG0000373	2	5	4	2	8	19	4	11	4	2	3	0	y
OG0000384	5	3	5	5	3	10	5	7	6	11	9	0	y
OG0000385	7	5	6	4	3	6	6	6	6	12	9	0.002	y
OG0000386	6	5	6	5	5	8	6	7	6	8	7	0.05	n
OG0000387	2	2	2	3	1	2	3	2	3	27	14	0	y
OG0000388	21	3	5	3	1	5	4	4	4	4	4	0	y
OG0000389	11	5	7	7	0	6	7	6	7	8	8	0	y
OG0000390	5	4	5	5	7	12	5	9	5	4	5	0	y
OG0000391	5	11	6	4	3	11	6	7	6	3	5	0	y
OG0000392	12	8	8	8	2	6	7	6	7	1	4	0	y
OG0000404	16	3	6	7	2	3	6	3	5	5	5	0	y
OG0000405	2	6	5	4	3	9	5	7	6	12	9	0	y
OG0000406	7	4	7	8	4	8	7	7	7	5	6	0.001	y
OG0000407	2	3	3	7	2	5	6	5	6	17	11	0	y
OG0000408	1	1	1	10	1	11	8	9	8	12	10	0	y
OG0000409	15	3	6	2	2	7	6	6	6	7	7	0	y
OG0000410	6	6	6	9	2	8	7	7	7	5	6	0.001	y
OG0000411	7	4	6	6	3	3	6	3	6	13	9	0.003	y
OG0000412	9	3	5	4	4	5	5	5	5	11	8	0	y
OG0000413	23	3	5	1	1	4	4	4	4	4	4	0	y
OG0000414	9	11	9	3	2	7	6	6	6	4	5	0	y
OG0000415	7	6	6	5	3	8	6	6	6	7	7	0.001	y
OG0000416	10	5	7	13	1	1	7	1	6	6	6	0	y
OG0000417	13	4	5	4	2	5	5	5	5	8	7	0	y
OG0000418	8	6	6	3	3	5	5	5	5	11	8	0.002	y
OG0000419	9	4	7	15	2	3	7	3	5	3	4	0	y
OG0000420	29	2	3	1	1	1	2	1	2	2	2	0	y
OG0000421	5	5	5	6	4	10	6	7	6	6	6	0.001	y
OG0000422	4	6	6	11	3	5	6	5	6	7	7	0.001	y
OG0000423	6	3	6	7	8	10	7	9	7	2	5	0	y
OG0000424	1	1	1	5	11	15	5	12	5	3	4	0	y
OG0000425	8	8	8	4	5	8	6	7	6	3	5	0.001	y
OG0000426	3	5	5	7	6	14	6	9	6	1	4	0	y
OG0000435	11	6	6	4	2	2	5	2	5	10	7	0	y
OG0000436	8	2	6	15	1	4	6	4	6	5	6	0	y
OG0000437	15	6	6	4	2	3	4	3	4	5	5	0	y
OG0000438	2	1	2	4	6	14	4	9	6	8	7	0	y
OG0000439	4	3	4	7	5	12	6	8	6	4	5	0	y
OG0000440	17	4	6	5	3	1	5	3	5	5	5	0	y
OG0000441	12	3	5	1	2	5	5	5	5	12	8	0	y
OG0000442	5	8	6	4	0	10	6	7	6	8	7	0	y
OG0000443	14	6	6	4	2	5	5	5	5	4	5	0	y
OG0000444	8	4	6	6	3	4	6	4	6	10	8	0.002	y
OG0000445	6	7	6	5	3	8	6	6	6	6	6	0.001	y
OG0000446	7	2	6	6	2	12	6	7	6	6	6	0	y
OG0000447	3	7	7	11	2	9	8	8	8	3	5	0	y
OG0000448	6	4	5	5	2	4	5	4	5	14	9	0.002	y
OG0000449	21	2	6	7	1	1	5	1	4	3	4	0	y
OG0000450	16	6	7	6	1	3	6	3	5	3	4	0	y
OG0000451	10	9	9	6	3	5	6	5	6	2	4	0.001	y
OG0000452	13	2	7	13	1	4	7	4	6	2	4	0	y
OG0000453	21	4	5	4	2	3	4	3	4	1	3	0	y
OG0000454	9	10	9	6	2	6	6	6	6	2	4	0	y
OG0000455	17	3	5	3	3	7	4	5	4	2	3	0	y
OG0000456	6	5	6	7	8	5	6	6	6	4	5	0.034	n
OG0000457	9	7	7	7	1	10	7	7	7	1	4	0	y
OG0000458	21	6	7	3	1	3	3	3	3	1	2	0	y
OG0000459	8	3	5	5	5	11	5	8	5	3	4	0	y
OG0000474	11	7	7	5	1	5	5	5	5	5	5	0	y
OG0000475	8	4	6	8	3	6	6	6	6	5	6	0.001	y
OG0000476	10	7	7	5	2	6	6	6	6	4	5	0	y
OG0000477	8	4	4	3	2	4	4	4	4	13	9	0	y
OG0000478	8	3	5	5	1	5	5	5	5	12	8	0	y
OG0000479	4	4	4	6	3	9	6	7	6	8	7	0.001	y
OG0000480	27	1	3	1	1	2	2	2	2	2	2	0	y
OG0000481	5	3	5	9	2	3	6	3	6	12	9	0	y
OG0000482	6	1	5	5	1	2	5	2	5	19	12	0	y
OG0000483	3	1	3	7	0	18	6	8	6	5	6	0	y
OG0000485	2	15	5	2	2	5	5	5	5	8	7	0	y
OG0000486	5	9	6	2	2	7	6	6	6	9	8	0	y
OG0000487	4	3	4	5	2	11	5	7	6	9	8	0	y
OG0000488	12	2	7	8	1	7	7	7	7	4	6	0	y
OG0000489	10	4	6	3	3	8	6	6	6	6	6	0	y
OG0000490	22	2	5	4	0	3	4	3	4	3	4	0	y
OG0000491	12	5	6	4	3	6	5	5	5	4	5	0	y
OG0000492	4	5	5	7	2	6	6	6	6	10	8	0.002	y
OG0000493	7	7	7	6	5	6	6	6	6	3	5	0.356	n
OG0000494	2	5	5	5	7	13	5	9	5	2	4	0	y
OG0000495	8	4	7	8	4	7	7	7	7	3	5	0.001	y
OG0000496	5	3	5	5	8	9	5	8	5	4	5	0.008	y
OG0000497	1	17	6	6	2	7	6	6	6	1	4	0	y
OG0000498	7	5	5	4	5	10	5	7	5	3	4	0	y
OG0000499	2	6	5	2	7	12	5	9	5	5	5	0	y
OG0000500	24	1	4	3	1	2	3	2	3	3	3	0	y
OG0000501	16	5	6	5	2	5	5	5	5	1	3	0	y
OG0000502	1	27	3	1	1	3	2	2	2	1	2	0	y
OG0000503	25	2	4	3	1	1	3	1	2	2	2	0	y
OG0000521	12	3	4	3	2	4	4	4	4	9	6	0	y
OG0000522	4	4	4	14	1	9	7	7	7	1	4	0	y
OG0000523	8	4	5	4	3	5	5	5	5	9	7	0.001	y
OG0000524	8	5	6	9	1	3	6	3	6	7	7	0.001	y
OG0000525	4	17	7	7	1	3	6	3	5	1	3	0	y
OG0000526	11	5	6	6	1	4	6	4	6	6	6	0	y
OG0000527	8	6	6	4	2	8	6	6	6	5	6	0	y
OG0000528	5	3	4	3	4	6	4	6	5	12	8	0.002	y
OG0000529	5	3	5	5	4	7	5	6	5	9	7	0.006	y
OG0000530	8	6	6	6	3	6	6	6	6	4	5	0.013	n
OG0000531	2	4	4	6	9	9	6	9	6	3	5	0.001	y
OG0000532	12	2	6	11	2	4	6	4	5	2	4	0	y
OG0000533	10	9	9	7	2	3	7	3	5	2	4	0.001	y
OG0000534	10	4	6	4	2	7	6	6	6	6	6	0	y
OG0000535	10	5	6	2	2	11	5	6	5	3	4	0	y
OG0000536	13	4	6	6	1	4	6	4	6	5	6	0	y
OG0000537	4	4	4	8	3	9	6	7	6	5	6	0	y
OG0000538	14	7	7	4	3	3	4	3	4	2	3	0	y
OG0000539	3	5	5	8	4	7	6	6	6	6	6	0.002	y
OG0000540	4	5	5	4	7	12	5	9	5	1	3	0	y
OG0000541	6	5	5	5	4	11	5	7	5	2	4	0	y
OG0000542	11	8	8	7	1	4	7	4	6	2	4	0	y
OG0000561	7	4	5	2	3	9	5	6	5	7	6	0	y
OG0000563	7	4	6	6	4	5	6	5	6	6	6	0.092	n
OG0000564	5	4	5	5	2	5	5	5	5	11	8	0.011	n
OG0000565	8	6	6	1	3	4	4	4	4	10	7	0.001	y
OG0000566	6	5	6	9	2	5	6	5	6	5	6	0.002	y
OG0000567	8	3	6	12	2	1	6	2	6	6	6	0	y
OG0000569	6	7	6	3	4	9	5	6	5	3	4	0	y
OG0000570	4	4	4	3	4	8	4	6	5	9	7	0.001	y
OG0000571	11	7	7	4	3	5	5	5	5	2	4	0	y
OG0000572	6	3	6	6	3	7	6	6	6	7	7	0.001	y
OG0000574	6	7	6	2	1	4	5	4	5	12	8	0	y
OG0000575	8	4	5	5	5	6	5	6	5	4	5	0.015	n
OG0000576	3	4	4	3	2	13	4	7	5	7	6	0	y
OG0000577	4	8	5	3	5	5	5	5	5	7	6	0.007	y
OG0000578	16	2	5	5	2	4	5	4	5	3	4	0	y
OG0000579	11	6	6	4	2	5	5	5	5	4	5	0	y
OG0000580	3	2	3	4	6	7	4	6	5	10	7	0.014	n
OG0000581	9	5	6	5	2	8	6	6	6	3	5	0	y
OG0000582	15	5	6	2	2	5	4	4	4	3	4	0	y
OG0000583	7	2	6	6	2	9	6	7	6	6	6	0	y
OG0000584	14	6	6	4	1	5	5	5	5	2	4	0	y
OG0000585	10	8	8	7	1	2	7	2	5	4	5	0.001	y
OG0000586	10	2	5	3	3	8	5	6	5	6	6	0	y
OG0000587	2	13	5	5	3	6	5	5	5	3	4	0	y
OG0000588	6	5	5	4	4	6	5	5	5	7	6	0.198	n
OG0000589	14	3	4	2	2	9	4	5	4	2	3	0	y
OG0000590	2	18	5	6	2	2	5	2	4	2	3	0	y
OG0000591	12	15	12	1	1	2	2	2	2	1	2	0	y
OG0000592	6	4	4	2	5	14	4	8	4	1	3	0	y
OG0000593	7	4	6	6	5	8	6	7	6	2	4	0.001	y
OG0000594	2	15	6	6	2	5	5	5	5	2	4	0	y
OG0000595	7	6	6	5	6	7	6	7	6	1	4	0.013	n
OG0000612	8	7	7	3	2	4	5	4	5	7	6	0.002	y
OG0000613	2	1	2	1	10	13	2	11	4	4	4	0	y
OG0000614	10	3	4	3	1	3	4	3	4	11	7	0	y
OG0000615	7	4	5	4	2	10	5	6	5	4	5	0	y
OG0000616	7	3	5	4	1	7	5	5	5	9	7	0	y
OG0000617	4	4	4	10	4	4	5	4	5	5	5	0.011	n
OG0000618	9	7	7	6	3	4	6	4	5	2	4	0.005	y
OG0000619	2	12	3	2	2	2	3	2	3	11	7	0	y
OG0000620	7	1	6	10	3	2	6	3	6	8	7	0	y
OG0000621	2	1	2	13	1	4	5	4	5	10	7	0	y
OG0000622	6	1	5	14	1	4	5	4	5	5	5	0	y
OG0000623	3	3	3	4	6	10	4	8	5	5	5	0.001	y
OG0000624	8	1	5	5	6	4	5	5	5	7	6	0	y
OG0000625	14	2	3	3	2	2	3	2	3	8	6	0	y
OG0000626	11	2	6	6	2	4	6	4	6	6	6	0	y
OG0000627	7	6	6	8	2	6	6	6	6	2	4	0.001	y
OG0000628	8	3	5	4	3	5	5	5	5	8	7	0.001	y
OG0000629	12	5	6	5	2	3	5	3	5	4	5	0	y
OG0000630	4	4	4	8	1	9	6	6	6	5	6	0	y
OG0000631	10	8	8	5	2	3	5	3	5	3	4	0.001	y
OG0000632	5	4	5	5	4	8	5	6	5	5	5	0.006	y
OG0000633	5	10	5	2	4	4	4	4	4	6	5	0.001	y
OG0000635	7	8	7	6	2	5	6	5	6	3	5	0.004	y
OG0000636	3	6	5	4	4	5	5	5	5	9	7	0.024	n
OG0000637	12	5	6	6	2	2	5	2	4	4	4	0	y
OG0000638	15	6	6	3	2	3	3	3	3	2	3	0	y
OG0000639	4	6	5	5	3	10	5	6	5	3	4	0	y
OG0000640	11	4	6	9	0	5	6	5	6	2	4	0	y
OG0000641	6	7	6	7	1	3	6	3	6	7	7	0.007	y
OG0000642	17	3	4	3	1	4	4	4	4	3	4	0	y
OG0000643	4	5	5	3	5	7	5	6	5	7	6	0.037	n
OG0000644	5	5	5	14	2	3	5	3	4	2	3	0	y
OG0000645	8	4	6	8	1	6	6	6	6	4	5	0	y
OG0000646	4	2	3	2	5	16	3	8	3	2	3	0	y
OG0000647	3	3	3	2	11	9	3	9	3	3	3	0	y
OG0000648	3	15	6	8	3	0	6	3	5	2	4	0	y
OG0000649	6	4	6	8	3	6	6	6	6	4	5	0.003	y
OG0000650	2	2	2	2	8	16	2	10	2	1	2	0	y
OG0000651	7	3	6	12	2	6	6	6	6	1	4	0	y
OG0000652	11	2	7	9	0	7	7	7	7	2	5	0	y
OG0000653	21	2	5	5	1	1	4	1	3	1	2	0	y
OG0000654	5	5	5	14	1	5	5	5	5	1	3	0	y
OG0000655	2	3	3	6	5	13	5	8	5	2	4	0	y
OG0000656	2	6	4	3	7	12	4	8	4	1	3	0	y
OG0000657	16	6	7	6	1	1	5	1	3	1	2	0	y
OG0000658	9	5	6	6	3	7	6	6	6	1	4	0	y
OG0000659	14	4	6	9	1	2	6	2	4	1	3	0	y
OG0000680	3	6	6	9	1	2	6	2	6	9	8	0	y
OG0000682	3	3	3	5	7	5	5	5	5	7	6	0.14	n
OG0000683	6	4	5	3	2	6	5	5	5	9	7	0.001	y
OG0000684	3	3	3	5	2	2	4	2	4	15	9	0.003	y
OG0000686	8	4	5	2	3	6	5	5	5	7	6	0	y
OG0000688	15	3	4	2	1	3	3	3	3	6	5	0	y
OG0000689	7	5	5	3	2	4	4	4	4	9	6	0.004	y
OG0000690	10	7	7	3	1	2	4	2	4	7	6	0	y
OG0000691	7	4	5	3	4	9	5	6	5	3	4	0	y
OG0000692	10	7	7	1	1	6	5	5	5	5	5	0	y
OG0000693	10	3	4	3	1	2	4	2	4	11	7	0	y
OG0000694	5	2	5	5	4	7	5	6	5	7	6	0.001	y
OG0000695	8	7	7	5	2	5	5	5	5	3	4	0.003	y
OG0000696	6	5	6	8	1	8	6	6	6	2	4	0	y
OG0000697	9	5	5	4	1	4	5	4	5	7	6	0.001	y
OG0000698	10	6	6	4	2	5	5	5	5	3	4	0	y
OG0000699	12	2	6	9	1	2	6	2	5	4	5	0	y
OG0000701	7	3	5	3	2	8	5	6	5	7	6	0	y
OG0000702	13	3	5	4	1	6	5	5	5	3	4	0	y
OG0000703	4	7	6	6	2	7	6	6	6	4	5	0	y
OG0000704	5	5	5	4	6	8	5	7	5	2	4	0.02	n
OG0000705	10	3	5	3	2	7	5	5	5	5	5	0	y
OG0000706	17	3	4	1	2	4	3	3	3	3	3	0	y
OG0000707	7	4	5	4	4	9	5	6	5	2	4	0	y
OG0000708	9	7	7	3	4	4	4	4	4	3	4	0.006	y
OG0000709	12	2	5	4	3	8	5	5	5	1	3	0	y
OG0000710	3	2	3	13	3	7	6	6	6	2	4	0	y
OG0000711	1	13	6	8	2	5	6	5	6	1	3	0	y
OG0000712	5	4	4	3	3	12	4	7	4	3	4	0	y
OG0000713	9	3	6	11	2	3	6	3	5	2	4	0	y
OG0000714	5	2	5	9	3	9	6	7	6	2	4	0	y
OG0000715	3	2	3	3	6	15	3	8	3	1	2	0	y
OG0000716	6	5	5	8	4	5	5	5	5	2	4	0.024	n
OG0000717	15	6	6	3	1	3	3	3	3	2	3	0	y
OG0000718	11	7	7	3	2	6	5	5	5	1	3	0	y
OG0000737	1	1	1	2	2	12	2	7	5	11	8	0	y
OG0000738	2	1	2	5	2	13	5	7	5	6	6	0	y
OG0000739	15	2	4	2	1	4	4	4	4	5	5	0	y
OG0000740	9	3	5	3	3	5	5	5	5	6	6	0	y
OG0000741	4	5	5	5	3	5	5	5	5	7	6	0.273	n
OG0000743	12	7	7	2	1	4	4	4	4	3	4	0	y
OG0000744	3	3	3	11	2	4	5	4	5	6	6	0	y
OG0000745	6	3	5	3	4	7	5	6	5	6	6	0.001	y
OG0000746	3	6	3	2	2	3	3	3	3	13	8	0	y
OG0000747	7	2	5	5	2	8	5	6	5	5	5	0	y
OG0000748	5	10	6	2	2	6	5	5	5	4	5	0	y
OG0000749	2	3	3	3	1	2	3	2	3	18	10	0	y
OG0000750	3	5	5	5	1	8	5	5	5	7	6	0	y
OG0000751	11	4	5	6	1	2	5	2	5	5	5	0	y
OG0000752	3	6	5	1	1	6	5	5	5	12	8	0	y
OG0000753	3	5	5	4	5	7	5	6	5	5	5	0.024	n
OG0000754	11	6	6	2	2	6	4	4	4	2	3	0	y
OG0000756	13	2	3	2	0	3	3	3	3	9	6	0	y
OG0000757	10	5	5	3	3	4	4	4	4	4	4	0	y
OG0000758	4	10	5	3	1	2	4	2	4	9	6	0	y
OG0000759	12	5	5	2	2	5	4	4	4	3	4	0	y
OG0000760	7	5	5	4	2	6	5	5	5	5	5	0.001	y
OG0000761	6	4	5	10	1	3	5	3	5	5	5	0	y
OG0000762	19	1	3	3	0	2	3	2	3	4	4	0	y
OG0000763	13	3	4	2	2	2	3	2	3	7	5	0	y
OG0000764	2	5	5	6	2	7	6	6	6	7	7	0	y
OG0000765	4	2	3	3	3	3	3	3	3	14	8	0.003	y
OG0000766	11	3	5	4	2	6	5	5	5	3	4	0	y
OG0000767	1	2	2	3	1	3	3	3	3	19	11	0	y
OG0000768	14	6	6	4	1	1	4	1	3	3	3	0	y
OG0000769	11	4	5	4	1	5	5	5	5	4	5	0	y
OG0000770	6	4	6	6	4	6	6	6	6	3	5	0.029	n
OG0000771	5	4	5	6	5	6	5	6	5	3	4	0.221	n
OG0000772	16	4	5	2	1	4	4	4	4	2	3	0	y
OG0000773	8	4	6	9	2	3	6	3	5	3	4	0	y
OG0000774	5	5	5	5	4	6	5	5	5	4	5	0.453	n
OG0000775	6	2	5	7	3	5	5	5	5	6	6	0.001	y
OG0000776	9	4	6	6	2	6	6	6	6	2	4	0	y
OG0000777	3	3	3	5	6	10	5	8	5	2	4	0	y
OG0000778	4	4	4	3	4	12	4	7	4	2	3	0	y
OG0000779	0	17	5	8	1	2	5	2	4	1	3	0	y
OG0000780	14	4	5	3	3	4	4	4	4	1	3	0	y
OG0000781	4	4	4	4	5	9	4	6	4	3	4	0.001	y
OG0000782	4	3	4	4	5	11	4	7	4	2	3	0	y
OG0000783	9	6	6	4	1	7	5	5	5	2	4	0	y
OG0000784	7	5	6	10	3	3	6	3	4	1	3	0	y
OG0000785	7	4	5	4	4	7	5	6	5	3	4	0.001	y
OG0000786	8	10	8	7	1	2	6	2	4	1	3	0	y
OG0000787	13	3	4	4	2	4	4	4	4	3	4	0	y
OG0000788	22	1	3	1	1	2	2	2	2	2	2	0	y
OG0000789	10	6	6	8	1	3	6	3	5	1	3	0	y
OG0000790	8	5	5	4	3	6	5	5	5	3	4	0.001	y
OG0000791	3	2	3	2	7	12	3	8	3	3	3	0	y
OG0000792	9	3	6	15	1	0	6	1	4	1	3	0	y
OG0000815	5	9	6	6	2	4	5	4	5	2	4	0	y
OG0000816	3	4	4	5	3	6	5	5	5	7	6	0.024	n
OG0000817	7	3	4	4	2	4	4	4	4	8	6	0.001	y
OG0000818	6	3	5	5	2	5	5	5	5	7	6	0.002	y
OG0000819	5	3	4	2	3	4	4	4	4	11	7	0.002	y
OG0000822	2	2	2	14	3	4	4	4	4	3	4	0	y
OG0000823	19	1	2	2	2	2	2	2	2	2	2	0	y
OG0000824	4	3	4	4	3	4	4	4	4	10	7	0.166	n
OG0000825	6	4	5	4	3	7	5	5	5	4	5	0.001	y
OG0000826	5	5	5	2	1	9	5	6	5	6	6	0	y
OG0000827	3	4	4	5	5	8	5	6	5	3	4	0.004	y
OG0000828	14	2	4	2	2	6	4	4	4	2	3	0	y
OG0000829	13	2	5	5	1	1	5	1	5	6	6	0	y
OG0000830	10	1	5	5	4	6	5	5	5	2	4	0	y
OG0000831	12	4	5	3	1	4	4	4	4	4	4	0	y
OG0000832	9	1	5	6	1	1	5	1	5	10	7	0	y
OG0000834	4	3	3	2	5	11	3	7	3	3	3	0	y
OG0000835	5	8	5	2	4	7	4	5	4	2	3	0	y
OG0000836	14	5	5	1	1	2	3	2	3	5	4	0	y
OG0000837	4	2	4	3	7	7	4	7	5	5	5	0.014	n
OG0000838	9	7	7	5	2	3	5	3	4	2	3	0.001	y
OG0000839	16	3	4	1	1	2	3	2	3	5	4	0	y
OG0000840	7	2	4	1	5	7	4	6	5	6	5	0	y
OG0000841	6	3	5	3	4	5	5	5	5	7	6	0.015	n
OG0000842	7	3	5	2	2	9	5	6	5	5	5	0	y
OG0000843	6	5	5	3	1	9	5	6	5	4	5	0	y
OG0000844	2	6	5	11	1	2	5	2	5	6	6	0	y
OG0000845	3	1	3	19	1	2	3	2	3	2	3	0	y
OG0000846	6	3	6	7	1	6	6	6	6	5	6	0	y
OG0000847	10	7	7	2	2	4	4	4	4	3	4	0	y
OG0000848	11	3	4	4	2	2	4	2	4	6	5	0	y
OG0000849	16	2	4	3	1	4	3	3	3	2	3	0	y
OG0000850	8	6	6	3	3	4	4	4	4	4	4	0.015	n
OG0000851	10	2	3	1	1	3	3	3	3	11	7	0	y
OG0000852	17	3	5	4	1	1	4	1	3	2	3	0	y
OG0000853	13	5	5	2	1	3	3	3	3	4	4	0	y
OG0000854	15	3	4	3	2	4	4	4	4	1	3	0	y
OG0000855	2	3	3	2	9	9	3	9	3	3	3	0	y
OG0000856	22	1	2	1	1	1	2	1	2	2	2	0	y
OG0000857	7	3	5	3	4	6	5	5	5	5	5	0.001	y
OG0000858	13	3	5	8	1	2	5	2	4	1	3	0	y
OG0000859	6	3	4	4	7	7	4	7	4	1	3	0.001	y
OG0000860	16	2	4	2	2	4	3	3	3	2	3	0	y
OG0000861	10	8	8	2	2	5	4	4	4	1	3	0	y
OG0000862	13	2	4	2	2	7	4	4	4	2	3	0	y
OG0000863	9	5	5	3	2	6	5	5	5	3	4	0	y
OG0000864	5	6	5	4	2	6	5	5	5	5	5	0.004	y
OG0000865	6	4	4	3	6	8	4	7	4	1	3	0	y
OG0000866	2	8	4	2	3	10	4	6	4	3	4	0	y
OG0000867	20	3	4	2	1	1	2	1	2	1	2	0	y
OG0000868	19	1	3	3	1	3	3	3	3	1	2	0	y
OG0000869	4	6	5	4	6	7	5	6	5	1	3	0.003	y
OG0000870	5	6	5	3	1	12	5	6	5	1	3	0	y
OG0000871	11	3	5	4	1	6	5	5	5	3	4	0	y
OG0000872	2	3	3	3	6	12	3	8	3	2	3	0	y
OG0000873	7	4	5	4	3	9	5	6	5	1	3	0	y
OG0000874	12	2	5	5	3	5	5	5	5	1	3	0	y
OG0000900	9	3	4	4	1	4	4	4	4	6	5	0	y
OG0000901	3	4	4	3	2	4	4	4	4	11	7	0.012	n
OG0000902	11	4	5	6	1	1	5	1	4	4	4	0	y
OG0000903	6	3	3	2	3	3	3	3	3	10	6	0.002	y
OG0000904	11	2	4	3	0	7	4	4	4	4	4	0	y
OG0000905	4	2	4	6	2	3	4	3	4	10	7	0.002	y
OG0000907	4	3	4	2	4	7	4	6	5	7	6	0.001	y
OG0000908	6	4	5	3	1	5	5	5	5	8	7	0.001	y
OG0000909	5	3	5	4	3	5	5	5	5	7	6	0.05	n
OG0000910	9	3	4	3	2	6	4	4	4	4	4	0	y
OG0000912	5	7	5	6	2	4	5	4	5	3	4	0.01	n
OG0000914	2	5	4	4	3	7	4	5	4	6	5	0.001	y
OG0000915	6	3	5	12	1	2	5	2	4	3	4	0	y
OG0000916	3	3	3	8	3	8	5	6	5	2	4	0	y
OG0000917	10	2	4	4	3	7	4	5	4	1	3	0	y
OG0000918	3	12	4	1	1	4	4	4	4	6	5	0	y
OG0000919	3	4	4	2	4	9	4	6	4	5	5	0	y
OG0000920	2	3	3	4	3	5	4	4	4	10	7	0.014	n
OG0000921	2	6	4	3	7	6	4	6	4	3	4	0.001	y
OG0000922	12	3	5	6	1	2	5	2	4	3	4	0	y
OG0000923	9	2	3	3	3	3	3	3	3	7	5	0	y
OG0000924	5	2	4	1	1	12	4	6	5	6	6	0	y
OG0000925	5	3	4	3	5	7	4	6	4	4	4	0.007	y
OG0000926	6	5	5	3	3	5	5	5	5	5	5	0.072	n
OG0000927	3	4	4	3	5	6	4	5	4	6	5	0.17	n
OG0000928	8	5	5	5	1	3	5	3	5	5	5	0.001	y
OG0000929	1	2	2	5	0	11	5	6	5	8	7	0	y
OG0000930	4	2	4	5	3	7	5	6	5	6	6	0.001	y
OG0000931	7	5	5	2	1	7	5	5	5	5	5	0	y
OG0000932	11	2	4	1	3	7	4	5	4	3	4	0	y
OG0000933	1	4	3	3	6	11	3	7	3	2	3	0	y
OG0000934	5	2	4	4	3	7	4	5	4	6	5	0.001	y
OG0000935	7	7	7	7	1	1	6	1	5	4	5	0.003	y
OG0000936	7	3	5	4	2	6	5	5	5	5	5	0	y
OG0000937	3	3	3	1	7	7	3	7	4	6	5	0.006	y
OG0000938	3	6	5	7	2	3	5	3	5	6	6	0.002	y
OG0000939	5	4	4	3	2	11	4	6	4	2	3	0	y
OG0000940	8	3	5	5	2	5	5	5	5	4	5	0	y
OG0000941	11	4	5	4	2	4	4	4	4	2	3	0	y
OG0000942	9	8	8	4	1	2	4	2	4	3	4	0	y
OG0000943	9	8	8	3	2	4	4	4	4	1	3	0	y
OG0000944	3	2	2	1	4	16	2	7	2	1	2	0	y
OG0000945	2	1	2	2	8	10	2	8	4	4	4	0	y
OG0000946	4	4	4	4	4	8	4	6	4	3	4	0.003	y
OG0000947	18	2	3	1	1	4	3	3	3	1	2	0	y
OG0000948	7	6	6	4	3	6	5	5	5	1	3	0.001	y
OG0000949	9	3	5	4	2	6	5	5	5	3	4	0	y
OG0000950	5	2	4	3	4	12	4	7	4	1	3	0	y
OG0000951	14	2	5	7	1	2	5	2	4	1	3	0	y
OG0000952	4	3	4	8	4	7	5	6	5	1	3	0	y
OG0000953	8	8	8	4	2	4	4	4	4	1	3	0	y
OG0000954	9	4	5	4	2	7	5	5	5	1	3	0	y
OG0000955	9	6	6	2	2	6	4	4	4	2	3	0	y
OG0000987	4	3	4	3	5	6	4	5	4	5	5	0.175	n
OG0000988	5	3	4	4	4	8	4	6	4	2	3	0	y
OG0000990	4	4	4	6	3	3	4	3	4	6	5	0.49	n
OG0000991	4	6	5	2	2	6	5	5	5	6	6	0.001	y
OG0000993	11	4	5	4	1	1	4	1	4	5	5	0	y
OG0000996	5	2	3	3	2	3	3	3	3	11	7	0.002	y
OG0000998	5	2	5	6	1	5	5	5	5	7	6	0	y
OG0000999	7	2	5	5	2	7	5	5	5	3	4	0	y
OG0001000	6	3	3	3	2	3	3	3	3	9	6	0.004	y
OG0001001	3	3	3	4	4	7	4	5	4	5	5	0.021	n
OG0001003	4	8	4	4	1	4	4	4	4	5	5	0	y
OG0001004	10	2	4	2	2	7	4	4	4	3	4	0	y
OG0001005	5	1	3	1	3	10	3	6	4	6	5	0	y
OG0001006	6	5	5	5	0	1	5	1	5	9	7	0.001	y
OG0001007	10	5	6	5	1	1	5	1	4	4	4	0	y
OG0001008	8	6	6	5	1	4	5	4	5	2	4	0	y
OG0001009	7	5	5	3	3	4	4	4	4	4	4	0.058	n
OG0001010	8	3	4	4	1	3	4	3	4	7	6	0	y
OG0001011	6	3	4	3	2	4	4	4	4	8	6	0.002	y
OG0001012	3	3	3	4	4	6	4	5	4	6	5	0.159	n
OG0001013	1	4	4	9	3	6	5	5	5	3	4	0	y
OG0001014	3	1	2	2	1	2	2	2	2	17	9	0	y
OG0001016	5	4	4	3	2	4	4	4	4	8	6	0.039	n
OG0001017	3	7	5	6	1	2	5	2	5	7	6	0.001	y
OG0001018	5	2	4	2	5	7	4	6	4	5	5	0.001	y
OG0001019	7	5	5	5	2	4	5	4	5	3	4	0.017	n
OG0001020	4	2	3	3	3	2	3	3	3	12	7	0.002	y
OG0001021	13	3	4	2	1	2	3	2	3	5	4	0	y
OG0001022	3	3	3	2	3	6	3	5	4	9	6	0.002	y
OG0001023	16	4	4	1	1	2	2	2	2	2	2	0	y
OG0001024	5	6	5	3	2	5	5	5	5	5	5	0.01	n
OG0001025	3	2	3	6	2	4	4	4	4	9	6	0.004	y
OG0001026	2	3	3	4	3	4	4	4	4	10	7	0.054	n
OG0001027	7	3	4	3	1	4	4	4	4	8	6	0	y
OG0001028	1	10	5	10	1	2	5	2	4	2	3	0	y
OG0001029	5	2	3	2	2	3	3	3	3	12	7	0.001	y
OG0001030	9	2	4	3	3	5	4	4	4	4	4	0	y
OG0001031	4	2	4	6	0	1	4	1	4	13	8	0	y
OG0001032	7	2	4	4	1	10	4	5	4	2	3	0	y
OG0001033	7	8	7	4	1	4	4	4	4	2	3	0	y
OG0001034	9	3	4	4	3	2	4	3	4	5	5	0	y
OG0001035	4	4	4	4	1	7	4	5	4	6	5	0.001	y
OG0001036	0	25	2	0	0	0	1	0	1	1	1	0	y
OG0001037	8	5	5	5	2	3	5	3	5	3	4	0.006	y
OG0001038	17	1	2	2	1	2	2	2	2	3	3	0	y
OG0001039	10	5	5	3	1	2	3	2	3	5	4	0	y
OG0001040	7	3	4	4	2	8	4	5	4	2	3	0	y
OG0001041	20	0	2	1	1	2	2	2	2	2	2	0	y
OG0001042	6	7	6	5	0	4	5	4	5	4	5	0.001	y
OG0001043	3	4	4	7	3	4	5	4	5	5	5	0.073	n
OG0001044	4	4	4	5	4	7	5	6	5	2	4	0.012	n
OG0001045	3	4	4	8	4	2	4	3	4	5	5	0.001	y
OG0001046	5	4	5	7	1	7	5	5	5	2	4	0	y
OG0001047	10	2	4	3	2	4	4	4	4	5	5	0	y
OG0001048	17	2	3	2	2	1	2	2	2	2	2	0	y
OG0001049	5	1	3	2	10	5	3	5	3	3	3	0	y
OG0001050	9	4	4	4	2	3	4	3	4	4	4	0.001	y
OG0001051	6	6	6	5	3	4	5	4	5	2	4	0.148	n
OG0001052	4	2	4	7	2	10	5	6	5	1	3	0	y
OG0001053	5	2	5	5	3	6	5	5	5	5	5	0.001	y
OG0001054	5	3	3	3	9	4	3	4	3	2	3	0	y
OG0001055	3	4	3	3	9	6	3	6	3	1	2	0.001	y
OG0001056	17	1	3	2	0	5	3	3	3	1	2	0	y
OG0001057	2	5	5	5	3	10	5	6	5	1	3	0	y
OG0001058	8	5	6	10	1	1	6	1	4	1	3	0	y
OG0001059	13	1	5	9	1	1	5	1	3	1	2	0	y
OG0001060	0	2	2	22	1	0	2	1	2	1	2	0	y
OG0001061	6	3	5	5	2	9	5	6	5	1	3	0	y
OG0001062	6	4	4	4	3	6	4	5	4	3	4	0.006	y
OG0001063	13	1	5	7	1	3	5	3	4	1	3	0	y
OG0001064	17	4	4	1	1	2	2	2	2	1	2	0	y
OG0001065	6	3	5	7	2	6	5	5	5	2	4	0	y
OG0001066	12	4	5	7	1	1	5	1	3	1	2	0	y
OG0001067	7	6	6	5	2	5	5	5	5	1	3	0.001	y
OG0001068	8	5	5	1	2	9	4	5	4	1	3	0	y
OG0001069	10	3	4	4	2	5	4	4	4	2	3	0	y
OG0001070	11	3	4	5	2	4	4	4	4	1	3	0	y
OG0001071	5	5	5	1	2	12	4	6	4	1	3	0	y
OG0001072	2	1	2	5	6	10	4	7	4	2	3	0	y
OG0001073	10	6	6	4	2	3	4	3	4	1	3	0	y
OG0001110	3	2	3	5	2	5	5	5	5	8	7	0.004	y
OG0001111	11	4	4	3	1	2	3	2	3	4	4	0	y
OG0001112	4	6	4	4	1	3	4	3	4	7	6	0.009	y
OG0001113	4	1	4	8	2	3	5	3	5	7	6	0	y
OG0001114	3	3	3	3	2	6	3	4	4	8	6	0.002	y
OG0001115	7	2	3	2	2	2	3	2	3	10	6	0	y
OG0001116	4	3	4	2	1	9	4	5	4	6	5	0	y
OG0001117	16	1	2	2	1	2	2	2	2	3	3	0	y
OG0001118	4	4	4	3	3	7	4	5	4	4	4	0.004	y
OG0001119	7	5	5	2	2	4	4	4	4	5	5	0.003	y
OG0001120	8	3	3	3	1	2	3	2	3	8	6	0	y
OG0001121	3	2	3	1	4	7	3	5	4	8	6	0.001	y
OG0001122	9	4	4	3	1	2	3	2	3	6	5	0	y
OG0001123	8	4	4	5	2	2	4	2	4	4	4	0.003	y
OG0001124	4	3	4	5	4	6	5	5	5	3	4	0.065	n
OG0001125	3	3	3	12	1	2	4	2	4	4	4	0	y
OG0001126	7	1	3	2	2	3	3	3	3	10	6	0	y
OG0001127	7	5	5	2	2	4	4	4	4	5	5	0.003	y
OG0001128	2	2	2	2	2	4	2	3	3	13	8	0.002	y
OG0001129	11	4	5	4	1	4	4	4	4	1	3	0	y
OG0001130	6	3	4	2	2	4	4	4	4	8	6	0.001	y
OG0001131	4	2	3	3	6	7	3	6	3	3	3	0.005	y
OG0001132	7	2	4	2	3	4	4	4	4	7	6	0.001	y
OG0001133	6	3	4	3	2	5	4	4	4	6	5	0.001	y
OG0001134	4	9	5	4	2	4	4	4	4	2	3	0	y
OG0001135	3	5	4	2	4	7	4	5	4	4	4	0.001	y
OG0001136	3	2	3	2	4	2	3	3	3	12	7	0.001	y
OG0001137	6	5	5	2	2	5	5	5	5	5	5	0.002	y
OG0001138	7	3	5	7	1	2	5	2	5	5	5	0	y
OG0001139	5	1	5	5	1	5	5	5	5	8	7	0	y
OG0001140	10	1	2	1	1	1	2	1	2	11	6	0	y
OG0001141	3	4	4	3	3	8	4	5	4	4	4	0	y
OG0001142	2	2	2	1	1	16	2	6	3	3	3	0	y
OG0001143	3	2	3	6	2	4	4	4	4	8	6	0.004	y
OG0001144	5	2	4	4	3	4	4	4	4	7	6	0.026	n
OG0001145	5	4	4	2	1	11	4	5	4	2	3	0	y
OG0001146	6	5	5	4	3	4	4	4	4	3	4	0.261	n
OG0001147	2	7	4	3	2	7	4	5	4	4	4	0	y
OG0001148	7	2	4	4	2	5	4	4	4	5	5	0	y
OG0001149	3	6	4	4	3	7	4	5	4	2	3	0	y
OG0001150	8	5	5	3	3	3	3	3	3	3	3	0.015	n
OG0001151	4	12	5	1	2	4	3	3	3	2	3	0	y
OG0001152	4	6	4	2	3	6	4	5	4	4	4	0.001	y
OG0001153	5	2	4	12	1	2	4	2	4	3	4	0	y
OG0001154	7	3	5	7	2	3	5	3	4	3	4	0	y
OG0001155	4	4	4	4	5	6	4	5	4	2	3	0.24	n
OG0001156	10	3	4	3	1	4	4	4	4	4	4	0	y
OG0001157	5	1	4	2	3	9	4	6	4	5	5	0	y
OG0001158	6	2	4	3	1	6	4	4	4	7	6	0	y
OG0001159	12	2	4	4	2	3	4	3	4	2	3	0	y
OG0001160	2	7	4	4	1	8	4	5	4	3	4	0	y
OG0001161	15	2	3	1	1	3	3	3	3	3	3	0	y
OG0001162	2	2	2	9	2	6	5	5	5	4	5	0	y
OG0001163	5	3	5	5	2	6	5	5	5	4	5	0.001	y
OG0001164	2	9	3	1	3	9	3	5	3	1	2	0	y
OG0001165	6	4	4	3	4	4	4	4	4	4	4	0.248	n
OG0001166	14	3	3	2	2	2	2	2	2	2	2	0	y
OG0001167	6	4	5	6	2	5	5	5	5	2	4	0.001	y
OG0001168	7	9	7	5	1	2	5	2	4	1	3	0	y
OG0001169	14	4	4	3	1	2	3	2	3	1	2	0	y
OG0001170	2	16	3	1	2	3	3	3	3	1	2	0	y
OG0001171	4	5	4	4	4	6	4	5	4	2	3	0.048	n
OG0001172	12	5	5	3	1	3	3	3	3	1	2	0	y
OG0001173	3	3	3	2	6	9	3	7	3	2	3	0	y
OG0001174	2	2	2	3	6	11	3	7	3	1	2	0	y
OG0001175	6	3	4	4	4	6	4	5	4	2	3	0.001	y
OG0001176	4	3	4	4	6	7	4	6	4	1	3	0.009	y
OG0001177	3	2	3	4	3	9	4	6	4	4	4	0	y
OG0001178	15	1	4	4	1	3	4	3	4	1	3	0	y
OG0001179	2	5	5	8	1	8	6	6	6	1	3	0	y
OG0001180	2	3	3	4	4	9	4	6	4	3	4	0	y
OG0001181	4	8	5	6	2	4	5	4	5	1	3	0	y
OG0001182	5	1	3	1	5	11	3	7	3	2	3	0	y
OG0001183	8	4	4	2	1	7	4	4	4	3	4	0	y
OG0001184	4	4	4	7	3	6	5	5	5	1	3	0.001	y
OG0001185	1	5	4	5	10	3	4	4	4	1	3	0	y
OG0001186	18	1	2	2	1	2	2	2	2	1	2	0	y
OG0001221	9	3	4	1	2	6	3	4	3	3	3	0	y
OG0001222	5	4	4	3	2	3	4	3	4	7	6	0.154	n
OG0001223	4	3	4	3	3	4	4	4	4	7	6	0.323	n
OG0001225	2	2	2	5	4	7	4	5	4	4	4	0.003	y
OG0001226	5	2	4	2	3	6	4	5	4	6	5	0.001	y
OG0001227	3	3	3	4	4	6	4	5	4	4	4	0.148	n
OG0001228	1	2	2	3	2	3	3	3	3	13	8	0.002	y
OG0001229	8	2	3	3	3	3	3	3	3	5	4	0	y
OG0001230	4	2	4	2	1	5	4	4	4	10	7	0	y
OG0001231	7	5	5	3	2	4	4	4	4	3	4	0.006	y
OG0001232	4	1	4	7	3	6	5	5	5	3	4	0	y
OG0001234	2	2	2	3	0	11	3	5	4	6	5	0	y
OG0001235	10	1	3	3	1	1	3	1	3	8	6	0	y
OG0001236	6	3	4	3	3	6	4	5	4	3	4	0	y
OG0001237	11	2	3	3	1	4	3	3	3	3	3	0	y
OG0001238	6	4	4	3	1	3	4	3	4	7	6	0.004	y
OG0001240	5	3	4	2	2	6	4	4	4	6	5	0.001	y
OG0001241	5	4	4	4	3	3	4	3	4	5	5	0.716	n
OG0001242	3	6	5	7	1	2	5	2	5	5	5	0.001	y
OG0001243	5	4	4	3	1	5	4	4	4	6	5	0.001	y
OG0001244	8	3	4	4	1	4	4	4	4	4	4	0	y
OG0001246	11	3	4	2	1	3	3	3	3	4	4	0	y
OG0001247	9	5	5	4	1	2	4	2	4	3	4	0	y
OG0001248	5	3	4	3	3	5	4	4	4	5	5	0.029	n
OG0001249	5	4	4	3	3	5	4	4	4	4	4	0.105	n
OG0001250	2	5	5	5	1	7	5	5	5	4	5	0	y
OG0001251	8	2	4	4	2	4	4	4	4	4	4	0	y
OG0001252	2	5	2	1	1	1	2	1	2	14	8	0	y
OG0001253	9	2	5	9	0	2	5	2	4	2	3	0	y
OG0001254	1	9	2	1	0	0	2	0	2	13	7	0	y
OG0001255	10	5	5	4	1	2	4	2	3	2	3	0	y
OG0001256	9	3	4	4	2	2	4	2	4	4	4	0	y
OG0001257	3	2	3	4	5	6	4	5	4	4	4	0.103	n
OG0001258	3	3	3	4	2	6	4	4	4	6	5	0.004	y
OG0001259	10	5	5	4	1	1	4	1	3	3	3	0	y
OG0001260	3	3	3	4	3	5	4	4	4	6	5	0.238	n
OG0001261	7	4	4	3	2	4	4	4	4	4	4	0.005	y
OG0001262	6	2	3	3	3	3	3	3	3	7	5	0.006	y
OG0001263	11	4	4	3	1	2	3	2	3	3	3	0	y
OG0001264	5	3	4	3	2	5	4	4	4	6	5	0.004	y
OG0001265	3	3	3	3	6	5	3	5	4	4	4	0.406	n
OG0001266	5	4	4	3	2	3	4	3	4	7	6	0.154	n
OG0001267	2	7	5	6	2	5	5	5	5	2	4	0	y
OG0001268	1	4	3	2	4	4	3	4	4	9	6	0.002	y
OG0001269	1	4	4	8	1	5	5	5	5	5	5	0	y
OG0001270	2	2	2	3	1	11	3	6	4	5	5	0	y
OG0001271	7	3	4	4	1	4	4	4	4	5	5	0.001	y
OG0001272	3	4	4	2	2	7	4	5	4	6	5	0	y
OG0001273	7	6	6	4	2	3	4	3	4	2	3	0.021	n
OG0001274	5	3	4	3	5	4	4	4	4	4	4	0.148	n
OG0001275	13	3	3	2	1	1	2	1	2	4	3	0	y
OG0001276	5	5	5	5	2	5	5	5	5	2	4	0.028	n
OG0001277	3	4	4	4	2	8	4	5	4	3	4	0	y
OG0001278	5	2	5	6	2	7	5	5	5	2	4	0	y
OG0001279	4	5	4	4	1	4	4	4	4	6	5	0.02	n
OG0001280	10	2	4	4	0	4	4	4	4	4	4	0	y
OG0001281	1	1	1	11	1	1	3	1	3	9	6	0	y
OG0001282	1	2	2	2	5	11	2	7	3	3	3	0	y
OG0001283	4	2	3	2	6	8	3	6	3	2	3	0	y
OG0001284	11	2	4	7	1	2	4	2	3	1	2	0	y
OG0001285	4	5	4	4	2	5	4	4	4	4	4	0.042	n
OG0001286	5	8	5	2	4	4	4	4	4	1	3	0	y
OG0001287	4	8	5	6	2	3	5	3	4	1	3	0	y
OG0001288	5	3	4	6	2	3	4	3	4	5	5	0.024	n
OG0001289	1	2	2	4	6	10	4	7	4	1	3	0	y
OG0001290	2	2	2	2	5	9	2	6	4	4	4	0	y
OG0001291	5	3	4	2	5	5	4	5	4	4	4	0.06	n
OG0001292	3	2	3	2	8	8	3	8	3	1	2	0	y
OG0001293	2	1	2	1	6	11	2	7	3	3	3	0	y
OG0001294	4	5	4	3	4	7	4	5	4	1	3	0.001	y
OG0001295	5	5	5	4	3	5	5	5	5	2	4	0.113	n
OG0001296	3	2	3	5	4	6	4	5	4	4	4	0.021	n
OG0001297	7	6	6	6	1	2	5	2	4	2	3	0.001	y
OG0001298	12	5	5	4	1	1	4	1	3	1	2	0	y
OG0001299	13	3	4	3	1	3	3	3	3	1	2	0	y
OG0001300	5	3	4	9	1	4	4	4	4	2	3	0	y
OG0001301	8	1	3	1	2	11	3	5	3	1	2	0	y
OG0001302	9	2	3	2	3	6	3	4	3	2	3	0	y
OG0001303	2	5	5	8	2	6	5	5	5	1	3	0	y
OG0001304	13	3	4	2	2	3	3	3	3	1	2	0	y
OG0001305	1	1	1	1	10	10	1	10	1	1	1	0	y
OG0001306	4	3	3	3	3	10	3	5	3	1	2	0	y
OG0001307	13	3	5	6	1	0	4	1	3	1	2	0	y
OG0001308	4	5	4	4	2	6	4	4	4	3	4	0.003	y
OG0001309	2	3	3	1	6	10	3	7	3	2	3	0	y
OG0001310	2	2	2	7	5	6	5	6	5	2	4	0.001	y
OG0001311	0	1	1	1	18	3	1	3	1	1	1	0	y
OG0001312	11	2	4	3	1	6	4	4	4	1	3	0	y
OG0001313	2	7	3	2	2	10	3	5	3	1	2	0	y
OG0001314	3	3	3	1	4	12	3	6	3	1	2	0	y
OG0001349	4	2	3	2	1	4	3	3	3	10	6	0.001	y
OG0001350	4	5	4	4	2	3	4	3	4	5	5	0.366	n
OG0001351	6	4	4	6	2	3	4	3	4	2	3	0.008	y
OG0001352	4	2	4	3	3	5	4	4	4	6	5	0.015	n
OG0001353	3	3	3	1	2	3	3	3	3	11	7	0.009	y
OG0001354	8	3	4	4	1	2	4	2	4	5	5	0	y
OG0001355	4	3	4	3	3	6	4	5	4	4	4	0.014	n
OG0001356	2	2	2	2	3	5	2	4	3	9	6	0.011	n
OG0001357	7	2	3	2	2	3	3	3	3	7	5	0.001	y
OG0001358	6	4	4	5	1	1	4	1	4	6	5	0.007	y
OG0001359	5	3	3	3	2	3	3	3	3	7	5	0.064	n
OG0001360	3	5	4	4	2	4	4	4	4	5	5	0.069	n
OG0001361	15	4	4	1	0	1	2	1	2	2	2	0	y
OG0001362	8	4	4	2	2	4	3	3	3	3	3	0	y
OG0001363	4	4	4	7	0	4	4	4	4	4	4	0	y
OG0001364	3	4	4	5	3	4	4	4	4	4	4	0.361	n
OG0001365	3	1	3	11	1	1	4	1	4	6	5	0	y
OG0001366	5	5	5	5	1	3	5	3	5	4	5	0.082	n
OG0001367	5	2	4	6	1	2	4	2	4	7	6	0.001	y
OG0001368	13	1	2	2	1	2	2	2	2	4	3	0	y
OG0001369	5	4	4	4	2	3	4	3	4	5	5	0.373	n
OG0001370	6	2	4	4	2	3	4	3	4	6	5	0.003	y
OG0001371	2	1	2	1	1	4	2	3	3	14	8	0	y
OG0001372	9	1	3	3	2	2	3	2	3	6	5	0	y
OG0001374	4	3	4	5	2	7	4	5	4	2	3	0	y
OG0001375	12	2	3	3	1	2	3	2	3	3	3	0	y
OG0001376	5	3	4	3	1	4	4	4	4	7	6	0.002	y
OG0001377	5	4	4	3	2	4	4	4	4	5	5	0.111	n
OG0001378	5	2	4	3	2	4	4	4	4	7	6	0.002	y
OG0001380	10	4	4	2	1	3	3	3	3	3	3	0	y
OG0001381	12	2	3	1	1	5	3	3	3	2	3	0	y
OG0001382	4	5	4	2	2	3	3	3	3	7	5	0.048	n
OG0001383	2	1	2	1	3	4	2	4	4	12	8	0.001	y
OG0001384	6	6	6	4	1	2	4	2	4	4	4	0.039	n
OG0001385	1	2	2	3	3	6	3	5	4	8	6	0.001	y
OG0001386	7	3	3	2	2	3	3	3	3	6	5	0.001	y
OG0001387	6	2	4	2	3	5	4	4	4	5	5	0.001	y
OG0001388	14	1	2	2	1	2	2	2	2	3	3	0	y
OG0001389	5	4	4	2	3	3	3	3	3	6	5	0.191	n
OG0001390	12	1	4	5	1	1	4	1	3	3	3	0	y
OG0001391	4	4	4	6	2	3	4	3	4	4	4	0.185	n
OG0001392	3	4	4	3	3	6	4	5	4	4	4	0.014	n
OG0001393	1	3	3	1	3	10	3	6	4	5	5	0	y
OG0001394	4	3	4	3	3	4	4	4	4	6	5	0.391	n
OG0001395	6	3	4	2	2	5	4	4	4	5	5	0.001	y
OG0001396	5	7	5	3	2	3	3	3	3	3	3	0.019	n
OG0001397	1	4	3	1	4	8	3	6	4	5	5	0	y
OG0001398	4	3	4	8	1	4	4	4	4	3	4	0	y
OG0001399	8	2	4	2	1	4	4	4	4	6	5	0	y
OG0001400	3	3	3	3	4	5	3	4	3	5	4	0.544	n
OG0001401	13	3	3	1	1	2	2	2	2	3	3	0	y
OG0001402	2	1	2	5	2	10	4	6	4	3	4	0	y
OG0001403	5	3	4	2	3	5	4	4	4	5	5	0.007	y
OG0001404	14	3	3	1	1	2	2	2	2	2	2	0	y
OG0001405	1	1	1	1	1	2	1	2	2	17	9	0	y
OG0001406	7	3	3	3	3	3	3	3	3	4	4	0.015	n
OG0001407	4	3	4	4	3	6	4	5	4	3	4	0.021	n
OG0001408	1	2	2	4	2	10	4	6	4	4	4	0	y
OG0001409	3	1	3	10	1	4	4	4	4	4	4	0	y
OG0001410	3	4	4	4	4	3	4	3	4	5	5	0.46	n
OG0001411	10	1	2	2	3	2	2	2	2	5	4	0	y
OG0001412	7	4	4	2	1	3	3	3	3	6	5	0.001	y
OG0001413	11	6	6	2	1	1	2	1	2	2	2	0	y
OG0001414	10	5	5	1	1	3	3	3	3	3	3	0	y
OG0001415	5	3	4	4	3	4	4	4	4	4	4	0.228	n
OG0001416	8	2	4	3	2	4	4	4	4	4	4	0	y
OG0001417	1	2	2	9	2	7	5	5	5	2	4	0	y
OG0001418	4	2	4	2	1	5	4	4	4	9	6	0	y
OG0001419	6	2	4	1	3	5	4	4	4	6	5	0	y
OG0001420	10	1	4	7	1	2	4	2	3	2	3	0	y
OG0001422	1	14	2	2	1	2	2	2	2	3	3	0	y
OG0001423	3	4	4	5	4	2	4	3	4	5	5	0.026	n
OG0001424	7	2	4	3	2	7	4	4	4	2	3	0	y
OG0001425	6	6	6	5	1	1	5	1	4	4	4	0.022	n
OG0001426	7	3	4	4	3	3	4	3	4	3	4	0.013	n
OG0001427	5	5	5	4	2	4	4	4	4	3	4	0.172	n
OG0001428	10	1	4	5	1	2	4	2	4	4	4	0	y
OG0001429	4	3	4	4	1	8	4	5	4	3	4	0	y
OG0001430	6	6	6	3	1	3	4	3	4	4	4	0.01	n
OG0001431	3	2	2	2	10	4	2	4	2	2	2	0	y
OG0001432	3	7	4	5	2	3	4	3	4	3	4	0.001	y
OG0001433	12	1	3	3	1	3	3	3	3	3	3	0	y
OG0001434	4	2	3	1	5	10	3	6	3	1	2	0	y
OG0001435	6	4	4	3	4	4	4	4	4	2	3	0.109	n
OG0001436	5	1	5	6	4	6	5	5	5	1	3	0	y
OG0001437	4	5	4	3	4	4	4	4	4	3	4	0.508	n
OG0001438	1	2	2	6	4	8	4	6	4	2	3	0	y
OG0001439	9	5	5	2	2	4	4	4	4	1	3	0	y
OG0001440	0	1	1	6	6	9	5	7	5	1	3	0	y
OG0001441	7	6	6	3	2	4	4	4	4	1	3	0.001	y
OG0001442	4	3	3	2	4	9	3	6	3	1	2	0	y
OG0001443	5	3	4	3	2	6	4	4	4	4	4	0.001	y
OG0001444	4	1	2	1	9	6	2	6	2	2	2	0	y
OG0001445	2	2	2	2	6	7	2	6	3	4	4	0.019	n
OG0001446	3	1	3	3	9	6	3	6	3	1	2	0	y
OG0001447	8	4	5	7	1	2	5	2	4	1	3	0	y
OG0001448	11	1	4	4	2	3	4	3	4	2	3	0	y
OG0001449	5	3	4	4	3	7	4	5	4	1	3	0	y
OG0001450	2	2	2	4	7	7	4	7	4	1	3	0.004	y
OG0001451	6	5	5	6	1	4	5	4	5	1	3	0	y
OG0001452	6	3	4	4	3	5	4	4	4	2	3	0.003	y
OG0001453	4	6	4	4	3	4	4	4	4	2	3	0.092	n
OG0001454	5	5	5	4	3	4	4	4	4	2	3	0.311	n
OG0001455	3	3	3	2	4	9	3	6	3	2	3	0	y
OG0001456	8	4	4	4	3	3	4	3	4	1	3	0.001	y
OG0001457	5	3	4	7	2	4	4	4	4	2	3	0.001	y
OG0001458	3	7	4	3	4	5	4	5	4	1	3	0	y
OG0001459	13	3	3	2	1	2	2	2	2	2	2	0	y
OG0001460	5	6	5	2	2	6	4	4	4	2	3	0	y
OG0001461	4	9	5	2	2	5	4	4	4	1	3	0	y
OG0001462	9	2	3	3	2	6	3	4	3	1	2	0	y
OG0001463	7	4	4	4	1	4	4	4	4	3	4	0.001	y
OG0001464	4	5	4	3	1	9	4	5	4	1	3	0	y
OG0001465	8	5	5	2	2	5	4	4	4	1	3	0	y
OG0001466	19	1	2	1	0	1	1	1	1	1	1	0	y
OG0001510	2	2	2	1	2	2	2	2	2	13	7	0.009	y
OG0001511	2	4	4	5	1	4	4	4	4	6	5	0.001	y
OG0001512	6	4	4	2	2	4	4	4	4	4	4	0.006	y
OG0001513	4	1	2	2	1	1	2	1	2	13	7	0	y
OG0001514	6	1	4	6	1	2	4	2	4	6	5	0	y
OG0001515	4	3	4	2	1	4	4	4	4	8	6	0.001	y
OG0001516	8	1	4	6	1	4	4	4	4	2	3	0	y
OG0001517	2	2	2	2	2	3	2	3	3	11	7	0.029	n
OG0001518	6	4	4	3	2	4	4	4	4	3	4	0.021	n
OG0001519	3	2	2	2	1	2	2	2	2	12	7	0.002	y
OG0001520	10	2	3	2	1	2	3	2	3	5	4	0	y
OG0001522	4	2	3	3	2	3	3	3	3	8	6	0.036	n
OG0001523	3	3	3	7	3	2	4	3	4	4	4	0.013	n
OG0001524	6	2	4	4	1	3	4	3	4	6	5	0.001	y
OG0001525	8	3	3	3	1	3	3	3	3	4	4	0	y
OG0001526	7	3	3	2	2	3	3	3	3	5	4	0.001	y
OG0001527	4	2	4	4	1	8	4	5	4	3	4	0	y
OG0001528	7	3	3	3	1	2	3	2	3	6	5	0.001	y
OG0001529	3	2	3	1	1	4	3	3	3	11	7	0	y
OG0001530	2	10	3	3	1	2	3	2	3	4	4	0	y
OG0001532	3	2	3	3	3	5	3	4	4	6	5	0.05	n
OG0001533	2	2	2	4	1	1	3	1	3	12	7	0.002	y
OG0001534	3	6	4	4	0	3	4	3	4	6	5	0.001	y
OG0001535	5	2	4	2	2	4	4	4	4	7	6	0.001	y
OG0001536	1	4	4	5	0	1	4	1	4	11	7	0	y
OG0001537	8	5	5	4	1	3	4	3	4	1	3	0	y
OG0001538	5	3	3	2	2	7	3	4	3	3	3	0	y
OG0001539	4	6	4	2	0	2	3	2	3	8	6	0.001	y
OG0001540	5	3	4	2	2	4	4	4	4	6	5	0.006	y
OG0001541	4	4	4	4	3	2	4	3	4	5	5	0.445	n
OG0001542	11	1	3	1	1	5	3	3	3	3	3	0	y
OG0001543	3	3	3	3	3	6	3	4	3	4	4	0.042	n
OG0001544	4	3	4	7	2	4	4	4	4	2	3	0.002	y
OG0001545	2	1	2	5	2	5	5	5	5	7	6	0.001	y
OG0001546	3	3	3	10	1	3	3	3	3	2	3	0	y
OG0001547	3	8	3	2	1	2	3	2	3	6	5	0	y
OG0001548	2	2	2	14	1	1	2	1	2	2	2	0	y
OG0001549	4	3	3	3	3	6	3	4	3	3	3	0.009	y
OG0001550	10	3	3	3	1	1	3	1	3	4	4	0	y
OG0001551	10	4	5	5	1	1	4	1	3	1	2	0	y
OG0001552	6	3	4	3	3	5	4	4	4	2	3	0.001	y
OG0001553	11	1	2	1	1	2	2	2	2	6	4	0	y
OG0001554	4	1	4	9	1	3	4	3	4	4	4	0	y
OG0001555	2	2	2	4	2	3	3	3	3	9	6	0.051	n
OG0001557	5	2	4	1	2	7	4	5	4	5	5	0	y
OG0001558	8	3	3	2	2	3	3	3	3	4	4	0	y
OG0001559	7	3	4	3	1	4	4	4	4	4	4	0	y
OG0001560	14	1	2	1	1	1	2	1	2	4	3	0	y
OG0001561	10	2	2	2	1	1	2	1	2	6	4	0	y
OG0001562	5	3	4	3	1	5	4	4	4	5	5	0	y
OG0001563	1	3	2	1	1	14	2	5	2	2	2	0	y
OG0001564	5	3	4	2	3	5	4	4	4	4	4	0.006	y
OG0001565	12	3	3	2	1	2	2	2	2	2	2	0	y
OG0001566	2	2	2	11	1	3	3	3	3	3	3	0	y
OG0001567	4	3	4	2	2	6	4	4	4	5	5	0.001	y
OG0001568	8	4	4	3	2	2	3	2	3	3	3	0.002	y
OG0001569	3	5	4	3	2	4	4	4	4	5	5	0.031	n
OG0001570	5	2	4	2	2	4	4	4	4	7	6	0.001	y
OG0001571	1	3	3	4	3	7	4	5	4	4	4	0	y
OG0001572	4	3	4	6	2	4	4	4	4	3	4	0.029	n
OG0001573	6	3	4	5	1	1	4	1	4	6	5	0.001	y
OG0001574	3	2	3	5	2	6	4	4	4	4	4	0.001	y
OG0001575	5	1	5	5	1	8	5	5	5	2	4	0	y
OG0001576	6	3	4	3	2	5	4	4	4	3	4	0.001	y
OG0001577	1	9	4	1	1	5	4	4	4	5	5	0	y
OG0001578	5	5	5	4	1	4	4	4	4	3	4	0.025	n
OG0001579	7	1	3	1	1	3	3	3	3	9	6	0	y
OG0001580	8	3	4	5	1	2	4	2	4	3	4	0	y
OG0001581	4	1	4	7	1	2	4	2	4	7	6	0	y
OG0001582	1	3	3	2	3	9	3	5	4	4	4	0	y
OG0001583	7	1	4	1	1	5	4	4	4	7	6	0	y
OG0001584	15	1	2	2	1	1	2	1	2	2	2	0	y
OG0001585	8	3	3	3	1	4	3	3	3	3	3	0	y
OG0001586	10	2	3	4	1	2	3	2	3	3	3	0	y
OG0001587	4	3	4	4	3	4	4	4	4	4	4	0.533	n
OG0001588	4	8	4	3	2	3	3	3	3	2	3	0.001	y
OG0001589	2	4	4	4	2	5	4	4	4	5	5	0.006	y
OG0001590	9	3	3	3	2	3	3	3	3	2	3	0	y
OG0001591	4	2	4	3	4	5	4	5	4	4	4	0.085	n
OG0001592	5	1	5	7	0	4	5	4	5	5	5	0	y
OG0001593	4	4	4	4	3	3	4	3	4	4	4	0.943	n
OG0001594	4	2	3	3	3	3	3	3	3	7	5	0.186	n
OG0001595	9	1	2	2	1	2	2	2	2	7	5	0	y
OG0001596	7	2	3	3	2	3	3	3	3	5	4	0.001	y
OG0001597	9	2	3	2	1	2	3	2	3	6	5	0	y
OG0001598	4	3	4	4	1	6	4	4	4	4	4	0	y
OG0001599	4	7	4	4	1	3	4	3	4	3	4	0.001	y
OG0001600	6	4	4	3	2	5	4	4	4	2	3	0.001	y
OG0001601	5	3	4	4	1	5	4	4	4	4	4	0.001	y
OG0001602	3	2	3	2	4	8	3	5	3	3	3	0	y
OG0001603	3	2	3	2	2	4	3	3	3	9	6	0.007	y
OG0001604	6	2	3	3	2	6	3	4	3	3	3	0	y
OG0001605	6	4	4	4	1	3	4	3	4	4	4	0.015	n
OG0001606	3	2	3	3	2	9	3	5	3	3	3	0	y
OG0001607	5	1	4	12	1	1	4	1	3	2	3	0	y
OG0001608	2	2	2	5	3	7	4	5	4	3	4	0	y
OG0001609	7	5	5	2	1	2	3	2	3	5	4	0.001	y
OG0001610	3	3	3	3	3	5	3	4	3	5	4	0.239	n
OG0001611	7	5	5	6	1	1	5	1	4	2	3	0.001	y
OG0001612	3	2	3	3	3	8	3	5	3	3	3	0	y
OG0001613	8	3	4	4	2	3	4	3	4	2	3	0	y
OG0001614	3	2	3	9	1	6	5	5	5	1	3	0	y
OG0001615	3	2	3	3	4	7	3	5	3	3	3	0.002	y
OG0001616	15	1	2	2	1	2	2	2	2	1	2	0	y
OG0001617	4	3	3	3	3	8	3	5	3	1	2	0	y
OG0001618	14	3	3	1	1	2	2	2	2	1	2	0	y
OG0001619	4	2	4	8	1	5	5	5	5	2	4	0	y
OG0001620	4	4	4	3	3	3	3	3	3	5	4	0.889	n
OG0001621	4	2	4	6	5	3	4	4	4	2	3	0.001	y
OG0001622	7	4	4	2	2	5	4	4	4	2	3	0	y
OG0001623	5	3	4	4	2	4	4	4	4	4	4	0.068	n
OG0001624	8	3	4	4	2	4	4	4	4	1	3	0	y
OG0001625	5	2	3	2	4	7	3	5	3	2	3	0	y
OG0001626	5	1	4	2	3	7	4	5	4	4	4	0	y
OG0001627	5	1	3	3	2	9	3	5	3	2	3	0	y
OG0001628	7	2	3	3	2	7	3	4	3	1	2	0	y
OG0001629	3	1	2	1	2	13	2	5	2	2	2	0	y
OG0001630	7	3	3	2	2	6	3	4	3	2	3	0	y
OG0001631	5	7	5	3	1	4	4	4	4	2	3	0	y
OG0001632	14	2	3	1	1	2	2	2	2	2	2	0	y
OG0001633	9	2	3	2	2	5	3	3	3	2	3	0	y
OG0001634	2	1	2	1	8	7	2	7	3	3	3	0	y
OG0001635	6	3	4	3	3	6	4	4	4	1	3	0	y
OG0001636	11	3	4	3	1	2	3	2	3	2	3	0	y
OG0001637	10	2	3	3	2	2	3	2	3	3	3	0	y
OG0001638	8	3	4	3	2	4	4	4	4	2	3	0	y
OG0001639	9	4	4	1	2	5	3	4	3	1	2	0	y
OG0001640	4	2	3	3	4	7	3	5	3	2	3	0	y
OG0001641	5	7	5	4	1	3	4	3	4	2	3	0.001	y
OG0001642	5	8	5	2	1	5	4	4	4	1	3	0	y
OG0001643	2	1	2	7	3	8	5	6	5	1	3	0	y
OG0001644	3	11	4	2	2	3	3	3	3	1	2	0	y
OG0001645	1	2	2	2	6	9	2	7	2	2	2	0	y
OG0001646	2	2	2	5	2	9	4	5	4	2	3	0	y
OG0001647	5	8	5	2	2	4	4	4	4	1	3	0	y
OG0001648	5	2	4	4	2	3	4	3	4	6	5	0.015	n
OG0001649	14	2	3	3	1	1	3	1	2	1	2	0	y
OG0001650	4	3	4	4	3	6	4	5	4	2	3	0.007	y
OG0001651	4	5	4	6	2	4	4	4	4	1	3	0.004	y
OG0001652	6	3	3	2	2	8	3	5	3	1	2	0	y
OG0001653	1	3	3	12	1	3	3	3	3	2	3	0	y
OG0001654	7	4	4	5	2	3	4	3	4	1	3	0.001	y
OG0001655	1	16	2	1	1	2	2	2	2	1	2	0	y
OG0001656	8	1	3	2	2	8	3	4	3	1	2	0	y
OG0001710	3	2	2	2	2	2	2	2	2	10	6	0.047	n
OG0001711	3	2	3	1	2	6	3	4	4	7	6	0	y
OG0001712	7	3	3	1	1	3	3	3	3	6	5	0	y
OG0001713	2	1	2	6	3	4	4	4	4	5	5	0.007	y
OG0001714	6	2	4	2	2	4	4	4	4	5	5	0.001	y
OG0001715	4	3	3	3	3	3	3	3	3	5	4	0.786	n
OG0001716	3	5	3	2	2	6	3	4	3	3	3	0	y
OG0001717	4	3	3	2	2	2	3	2	3	8	6	0.093	n
OG0001718	3	3	3	2	2	5	3	4	4	6	5	0.013	n
OG0001719	4	2	3	2	3	5	3	4	3	5	4	0.006	y
OG0001720	5	3	3	2	3	5	3	4	3	3	3	0.005	y
OG0001721	4	3	4	2	2	5	4	4	4	5	5	0.006	y
OG0001722	5	2	4	4	1	1	4	1	4	8	6	0.001	y
OG0001723	10	2	3	2	2	3	3	3	3	2	3	0	y
OG0001724	3	4	4	6	2	2	4	2	4	4	4	0.085	n
OG0001725	4	3	3	3	2	3	3	3	3	6	5	0.342	n
OG0001726	4	3	4	4	1	3	4	3	4	6	5	0.06	n
OG0001728	7	2	3	3	1	2	3	2	3	6	5	0	y
OG0001729	3	6	4	4	2	4	4	4	4	2	3	0.002	y
OG0001730	12	1	2	1	3	2	2	2	2	2	2	0	y
OG0001731	8	1	2	1	1	1	2	1	2	9	5	0	y
OG0001732	6	3	3	2	1	3	3	3	3	6	5	0.001	y
OG0001733	10	3	3	2	1	2	2	2	2	3	3	0	y
OG0001734	6	4	4	3	1	3	3	3	3	4	4	0.01	n
OG0001735	3	3	3	4	2	2	3	2	3	7	5	0.445	n
OG0001736	2	8	4	4	0	3	4	3	4	4	4	0	y
OG0001737	3	5	4	3	2	4	4	4	4	4	4	0.042	n
OG0001738	2	2	2	3	3	3	3	3	3	8	6	0.476	n
OG0001739	5	2	3	3	3	6	3	4	3	2	3	0	y
OG0001740	4	3	4	2	4	4	4	4	4	4	4	0.359	n
OG0001741	3	4	4	3	2	5	4	4	4	4	4	0.024	n
OG0001742	6	2	2	1	1	2	2	2	2	9	5	0	y
OG0001743	11	1	2	1	1	2	2	2	2	5	4	0	y
OG0001745	6	2	4	3	2	4	4	4	4	4	4	0.001	y
OG0001746	4	6	4	1	2	3	3	3	3	5	4	0.003	y
OG0001747	6	3	4	1	1	4	4	4	4	6	5	0	y
OG0001749	3	3	3	3	3	6	3	4	3	3	3	0.031	n
OG0001750	1	3	3	2	2	5	3	4	4	8	6	0.001	y
OG0001751	5	2	4	1	3	4	4	4	4	6	5	0.001	y
OG0001752	3	2	3	6	1	3	4	3	4	6	5	0.003	y
OG0001753	2	4	3	2	2	6	3	4	3	5	4	0	y
OG0001754	4	3	4	3	1	4	4	4	4	6	5	0.013	n
OG0001755	2	4	2	1	1	1	2	1	2	12	7	0.001	y
OG0001756	6	2	3	2	2	6	3	4	3	3	3	0	y
OG0001757	6	2	4	6	2	3	4	3	4	2	3	0	y
OG0001758	8	3	3	1	2	3	3	3	3	4	4	0	y
OG0001759	9	1	3	3	2	4	3	3	3	2	3	0	y
OG0001760	2	1	2	5	1	10	4	5	4	2	3	0	y
OG0001761	4	2	4	4	1	4	4	4	4	6	5	0.003	y
OG0001762	2	5	4	3	3	4	4	4	4	4	4	0.039	n
OG0001763	7	6	6	1	1	1	3	1	3	5	4	0	y
OG0001764	2	2	2	2	1	6	2	4	3	8	6	0	y
OG0001765	6	6	6	2	1	3	3	3	3	3	3	0.002	y
OG0001766	3	3	3	3	2	7	3	4	3	3	3	0	y
OG0001767	3	5	4	1	2	4	4	4	4	6	5	0.001	y
OG0001768	3	3	3	2	4	5	3	4	3	4	4	0.261	n
OG0001770	2	3	3	2	3	7	3	5	4	4	4	0	y
OG0001771	6	4	4	1	1	5	4	4	4	4	4	0	y
OG0001772	9	1	3	2	2	4	3	3	3	3	3	0	y
OG0001773	7	4	4	2	1	1	3	1	3	6	5	0.001	y
OG0001774	4	2	3	3	0	4	3	3	3	8	6	0	y
OG0001775	5	3	4	3	2	4	4	4	4	4	4	0.043	n
OG0001776	5	3	3	1	4	1	3	3	3	7	5	0	y
OG0001777	3	7	3	1	2	6	3	4	3	2	3	0	y
OG0001778	3	2	3	4	1	4	4	4	4	7	6	0.004	y
OG0001779	2	1	2	10	1	2	3	2	3	5	4	0	y
OG0001780	4	4	4	3	1	5	4	4	4	4	4	0.005	y
OG0001781	4	2	4	4	1	4	4	4	4	6	5	0.003	y
OG0001782	2	1	2	1	1	3	2	3	3	13	8	0	y
OG0001783	1	4	4	3	1	8	4	5	4	4	4	0	y
OG0001784	7	3	3	3	3	3	3	3	3	2	3	0.01	n
OG0001785	1	6	4	4	2	3	4	3	4	5	5	0.001	y
OG0001786	7	1	3	3	1	1	3	1	3	8	6	0	y
OG0001787	5	8	5	2	1	1	3	1	3	4	4	0	y
OG0001788	5	5	5	3	3	4	4	4	4	1	3	0.059	n
OG0001789	11	1	3	4	1	2	3	2	3	2	3	0	y
OG0001791	3	3	3	4	1	3	3	3	3	7	5	0.074	n
OG0001792	4	3	3	3	2	7	3	4	3	2	3	0	y
OG0001793	5	2	4	4	2	2	4	2	4	6	5	0.015	n
OG0001794	4	2	4	2	3	4	4	4	4	6	5	0.027	n
OG0001795	5	4	4	3	2	2	3	2	3	5	4	0.272	n
OG0001796	4	3	4	2	2	4	4	4	4	6	5	0.029	n
OG0001797	11	2	3	1	1	3	3	3	3	3	3	0	y
OG0001798	1	3	3	1	3	5	3	4	4	8	6	0.001	y
OG0001799	3	2	3	2	2	4	3	3	3	8	6	0.011	n
OG0001800	3	2	3	2	3	5	3	4	4	6	5	0.016	n
OG0001801	5	6	5	5	1	2	5	2	4	2	3	0.01	n
OG0001802	0	3	3	2	2	9	3	5	4	5	5	0	y
OG0001803	12	2	3	1	1	2	2	2	2	3	3	0	y
OG0001804	7	2	4	2	2	4	4	4	4	4	4	0	y
OG0001805	3	3	3	4	2	4	4	4	4	5	5	0.272	n
OG0001806	8	3	3	3	2	4	3	3	3	1	2	0	y
OG0001807	9	2	3	3	1	2	3	2	3	4	4	0	y
OG0001808	5	3	4	3	2	4	4	4	4	4	4	0.043	n
OG0001809	1	1	1	2	2	9	2	5	3	6	5	0	y
OG0001810	11	2	3	1	1	4	3	3	3	2	3	0	y
OG0001811	2	4	3	3	1	3	3	3	3	8	6	0.004	y
OG0001812	5	3	3	1	3	6	3	4	3	3	3	0	y
OG0001813	5	4	4	1	1	2	3	2	3	8	6	0.001	y
OG0001814	9	1	3	2	2	4	3	3	3	3	3	0	y
OG0001815	10	2	3	2	2	3	3	3	3	2	3	0	y
OG0001816	2	6	3	2	2	3	3	3	3	6	5	0.001	y
OG0001817	3	5	4	7	2	2	4	2	3	2	3	0.001	y
OG0001818	4	4	4	5	1	3	4	3	4	4	4	0.104	n
OG0001819	9	2	3	2	2	3	3	3	3	3	3	0	y
OG0001820	11	2	3	4	1	1	3	1	2	2	2	0	y
OG0001821	3	1	3	4	1	9	4	5	4	3	4	0	y
OG0001822	8	2	3	3	2	4	3	3	3	2	3	0	y
OG0001823	4	3	3	3	2	6	3	4	3	3	3	0.001	y
OG0001824	7	2	3	1	2	3	3	3	3	6	5	0	y
OG0001825	3	4	4	6	2	4	4	4	4	2	3	0.01	n
OG0001826	5	2	4	5	2	5	4	4	4	2	3	0	y
OG0001827	3	2	3	5	4	5	4	5	4	2	3	0.04	n
OG0001828	1	3	3	14	1	1	3	1	2	1	2	0	y
OG0001829	7	3	3	2	2	5	3	4	3	2	3	0	y
OG0001830	4	5	4	3	2	3	3	3	3	4	4	0.253	n
OG0001831	6	3	4	4	2	3	4	3	4	3	4	0.025	n
OG0001832	1	1	1	2	8	4	2	4	3	5	4	0.001	y
OG0001833	1	1	1	1	2	6	1	4	3	10	6	0	y
OG0001834	3	2	3	5	1	6	4	4	4	4	4	0	y
OG0001835	16	1	2	1	0	2	2	2	2	1	2	0	y
OG0001836	3	3	3	3	3	6	3	4	3	3	3	0.031	n
OG0001837	7	1	4	8	1	2	4	2	3	2	3	0	y
OG0001838	4	2	3	3	4	6	3	5	3	2	3	0.004	y
OG0001839	8	3	3	1	2	6	3	4	3	1	2	0	y
OG0001840	4	3	3	3	3	5	3	4	3	3	3	0.099	n
OG0001841	3	4	4	2	3	5	4	4	4	4	4	0.042	n
OG0001842	3	3	3	1	4	8	3	5	3	2	3	0	y
OG0001843	2	2	2	2	5	8	2	6	2	2	2	0	y
OG0001844	3	1	3	6	3	6	4	5	4	2	3	0	y
OG0001845	7	3	4	4	2	3	4	3	4	2	3	0.001	y
OG0001846	3	2	3	2	2	4	3	3	3	8	6	0.011	n
OG0001847	6	4	4	3	2	4	4	4	4	2	3	0.01	n
OG0001848	4	2	4	5	2	4	4	4	4	4	4	0.013	n
OG0001849	3	3	3	5	3	5	4	4	4	2	3	0.047	n
OG0001850	4	1	4	8	1	6	5	5	5	1	3	0	y
OG0001851	2	6	3	3	2	7	3	4	3	1	2	0	y
OG0001852	11	4	4	2	1	1	2	1	2	2	2	0	y
OG0001853	12	0	3	5	1	1	3	1	2	2	2	0	y
OG0001854	3	3	3	2	4	5	3	4	3	4	4	0.261	n
OG0001855	4	3	3	3	6	3	3	3	3	2	3	0.027	n
OG0001856	7	3	4	5	1	4	4	4	4	1	3	0	y
OG0001857	4	2	3	10	1	3	3	3	3	1	2	0	y
OG0001858	6	4	4	4	3	3	4	3	4	1	3	0.041	n
OG0001859	4	2	3	2	3	9	3	5	3	1	2	0	y
OG0001860	4	3	4	4	2	6	4	4	4	2	3	0.001	y
OG0001861	7	2	4	6	1	4	4	4	4	1	3	0	y
OG0001862	10	3	3	2	1	4	3	3	3	1	2	0	y
OG0001863	0	2	2	3	7	7	3	7	3	2	3	0	y
OG0001864	3	3	3	4	2	8	4	5	4	1	3	0	y
OG0001865	6	4	4	4	1	2	4	2	4	4	4	0.03	n
OG0001866	5	5	5	2	2	4	4	4	4	3	4	0.025	n
OG0001867	2	10	3	1	5	2	2	2	2	1	2	0	y
OG0001868	3	4	3	3	3	5	3	4	3	3	3	0.101	n
OG0001869	5	4	4	4	0	4	4	4	4	4	4	0.001	y
OG0001870	4	3	3	3	2	8	3	4	3	1	2	0	y
OG0001871	9	2	3	2	1	5	3	3	3	2	3	0	y
OG0001872	8	3	3	1	2	5	3	4	3	2	3	0	y
OG0001873	5	2	4	9	1	3	4	3	4	1	3	0	y
OG0001874	3	3	3	7	1	6	4	4	4	1	3	0	y
OG0001875	6	4	4	4	2	4	4	4	4	1	3	0.005	y
OG0001876	6	4	4	1	3	6	3	4	3	1	2	0	y
OG0001877	10	3	3	2	1	3	3	3	3	2	3	0	y
OG0001878	6	5	5	3	2	3	3	3	3	2	3	0.052	n
OG0001879	9	2	3	2	2	3	3	3	3	3	3	0	y
OG0001880	4	4	4	2	4	6	4	5	4	1	3	0.004	y
OG0001881	2	3	3	5	6	4	4	4	4	1	3	0.004	y
OG0001882	3	3	3	3	5	6	3	5	3	1	2	0.051	n
OG0001929	12	1	2	1	1	2	2	2	2	3	3	0	y
OG0001930	0	3	3	2	3	5	3	4	4	7	6	0.001	y
OG0001931	6	2	3	3	2	3	3	3	3	4	4	0.005	y
OG0001932	5	3	3	1	2	8	3	4	3	1	2	0	y
OG0001933	5	2	2	2	3	2	2	2	2	6	4	0.004	y
OG0001934	4	3	3	2	2	2	3	2	3	7	5	0.154	n
OG0001935	8	3	3	2	0	0	2	0	2	7	5	0	y
OG0001936	5	2	3	2	4	4	3	4	3	3	3	0.021	n
OG0001937	3	5	3	3	2	4	3	3	3	3	3	0.032	n
OG0001938	5	4	4	3	1	2	3	2	3	5	4	0.085	n
OG0001939	4	1	3	7	2	3	3	3	3	3	3	0	y
OG0001940	1	1	1	2	6	5	2	5	3	5	4	0.02	n
OG0001941	4	2	3	3	2	4	3	3	3	5	4	0.024	n
OG0001942	2	3	3	3	3	3	3	3	3	6	5	0.639	n
OG0001943	2	4	3	3	1	3	3	3	3	7	5	0.009	y
OG0001944	3	3	3	4	3	5	4	4	4	2	3	0.104	n
OG0001945	6	3	3	2	1	2	3	2	3	6	5	0.001	y
OG0001946	3	2	3	2	3	6	3	4	3	4	4	0.003	y
OG0001947	8	4	4	2	1	1	2	1	2	4	3	0	y
OG0001948	3	4	3	1	2	3	3	3	3	7	5	0.015	n
OG0001949	0	0	0	4	2	2	3	2	3	12	7	0.001	y
OG0001950	7	4	4	4	2	2	4	2	3	1	2	0.003	y
OG0001951	6	0	3	3	1	1	3	1	3	9	6	0	y
OG0001952	9	2	2	2	1	2	2	2	2	4	3	0	y
OG0001953	1	2	2	2	2	4	2	3	3	9	6	0.002	y
OG0001954	5	2	3	2	2	4	3	3	3	5	4	0.001	y
OG0001955	5	2	3	3	2	3	3	3	3	5	4	0.024	n
OG0001956	4	1	2	1	1	2	2	2	2	11	6	0	y
OG0001957	2	2	2	2	2	6	2	4	3	6	5	0.001	y
OG0001958	3	4	3	2	2	4	3	3	3	5	4	0.047	n
OG0001959	7	4	4	2	1	1	3	1	3	5	4	0.001	y
OG0001960	3	8	3	2	1	2	3	2	3	4	4	0	y
OG0001961	2	1	2	5	2	5	4	4	4	5	5	0.001	y
OG0001962	8	5	5	2	1	1	3	1	3	3	3	0	y
OG0001963	4	4	4	3	2	4	4	4	4	3	4	0.215	n
OG0001964	3	3	3	4	0	5	4	4	4	5	5	0	y
OG0001965	5	4	4	4	1	2	4	2	4	4	4	0.113	n
OG0001966	6	2	4	2	1	5	4	4	4	4	4	0	y
OG0001967	11	3	3	1	1	1	2	1	2	3	3	0	y
OG0001968	8	3	3	2	1	2	2	2	2	4	3	0	y
OG0001970	10	2	3	1	1	3	3	3	3	3	3	0	y
OG0001971	2	3	3	2	2	4	3	3	3	7	5	0.018	n
OG0001972	1	1	1	2	2	2	2	2	2	12	7	0.015	n
OG0001973	5	5	5	2	1	2	3	2	3	5	4	0.021	n
OG0001974	10	1	2	2	1	2	2	2	2	4	3	0	y
OG0001975	3	4	3	3	1	6	3	4	3	3	3	0	y
OG0001976	11	1	2	1	0	2	2	2	2	5	4	0	y
OG0001977	2	3	2	1	0	2	2	2	2	12	7	0	y
OG0001978	5	3	3	3	2	4	3	3	3	3	3	0.034	n
OG0001979	4	1	3	3	3	7	3	4	3	2	3	0	y
OG0001980	1	2	2	12	1	2	2	2	2	2	2	0	y
OG0001981	3	1	3	4	3	4	4	4	4	5	5	0.042	n
OG0001982	3	2	3	3	2	7	3	4	3	3	3	0	y
OG0001983	3	3	3	3	4	5	3	4	3	2	3	0.316	n
OG0001984	4	2	3	2	2	4	3	3	3	6	5	0.006	y
OG0001985	6	3	3	3	1	5	3	3	3	2	3	0	y
OG0001986	4	4	4	2	3	4	4	4	4	3	4	0.259	n
OG0001987	5	4	4	5	1	2	4	2	4	3	4	0.043	n
OG0001988	5	2	4	4	2	4	4	4	4	3	4	0.005	y
OG0001989	8	4	4	1	1	2	2	2	2	4	3	0	y
OG0001990	5	3	3	3	1	5	3	3	3	3	3	0	y
OG0001991	4	2	3	2	1	6	3	4	3	5	4	0	y
OG0001992	6	2	3	2	2	4	3	3	3	4	4	0	y
OG0001993	2	3	3	3	2	3	3	3	3	7	5	0.238	n
OG0001994	2	1	2	9	2	3	3	3	3	3	3	0	y
OG0001995	4	2	3	10	1	1	3	1	2	2	2	0	y
OG0001996	3	2	3	3	2	4	3	3	3	6	5	0.073	n
OG0001997	4	3	4	2	3	4	4	4	4	4	4	0.204	n
OG0001998	4	4	4	2	3	4	4	4	4	3	4	0.259	n
OG0001999	4	3	3	4	3	3	3	3	3	3	3	0.62	n
OG0002000	2	2	2	3	7	4	3	4	3	2	3	0.021	n
OG0002001	3	2	3	2	3	5	3	4	3	5	4	0.021	n
OG0002002	3	2	3	1	4	4	3	4	4	6	5	0.054	n
OG0002003	6	2	3	2	2	3	3	3	3	5	4	0.001	y
OG0002004	4	2	4	4	2	4	4	4	4	4	4	0.04	n
OG0002005	4	3	4	3	1	5	4	4	4	4	4	0.001	y
OG0002006	5	6	5	2	2	4	4	4	4	1	3	0.001	y
OG0002007	3	3	3	6	1	2	3	2	3	5	4	0.023	n
OG0002008	6	4	4	2	2	3	3	3	3	3	3	0.026	n
OG0002009	4	1	4	6	0	3	4	3	4	6	5	0	y
OG0002010	4	2	2	2	1	1	2	1	2	10	6	0.002	y
OG0002011	8	1	3	2	1	5	3	3	3	3	3	0	y
OG0002012	1	2	2	2	1	3	2	3	3	11	7	0.001	y
OG0002013	3	2	3	2	3	5	3	4	3	5	4	0.021	n
OG0002014	8	5	5	4	0	1	4	1	3	2	3	0	y
OG0002015	4	2	4	6	2	4	4	4	4	2	3	0.001	y
OG0002016	7	2	3	3	2	4	3	3	3	2	3	0	y
OG0002017	2	3	3	2	1	6	3	4	4	6	5	0	y
OG0002018	11	1	3	2	0	4	3	3	3	2	3	0	y
OG0002019	2	1	2	4	1	2	3	2	3	10	6	0.001	y
OG0002020	8	3	3	1	1	2	2	2	2	5	4	0	y
OG0002021	5	3	3	2	2	6	3	4	3	2	3	0	y
OG0002022	3	6	3	2	2	5	3	4	3	2	3	0	y
OG0002023	3	3	3	5	1	3	3	3	3	5	4	0.059	n
OG0002024	3	2	3	2	3	6	3	4	3	4	4	0.003	y
OG0002025	6	2	3	2	2	3	3	3	3	5	4	0.001	y
OG0002026	4	1	3	2	2	6	3	4	3	5	4	0	y
OG0002027	5	1	4	5	1	5	4	4	4	3	4	0	y
OG0002028	1	4	2	2	5	2	2	2	2	6	4	0	y
OG0002029	4	4	4	4	1	2	4	2	4	5	5	0.268	n
OG0002030	6	2	4	4	1	2	4	2	4	5	5	0.001	y
OG0002031	8	3	3	1	2	2	2	2	2	4	3	0	y
OG0002032	3	5	4	5	1	2	4	2	4	4	4	0.013	n
OG0002033	4	4	4	4	1	5	4	4	4	2	3	0.002	y
OG0002034	5	2	3	2	2	6	3	4	3	3	3	0	y
OG0002035	8	4	4	1	1	2	2	2	2	4	3	0	y
OG0002036	7	2	4	4	1	2	4	2	4	4	4	0	y
OG0002037	6	1	3	2	4	3	3	3	3	4	4	0	y
OG0002038	4	7	4	2	1	3	3	3	3	3	3	0	y
OG0002039	3	2	3	2	2	3	3	3	3	8	6	0.067	n
OG0002040	7	2	3	2	3	4	3	4	3	2	3	0	y
OG0002041	3	1	3	9	1	4	4	4	4	2	3	0	y
OG0002042	2	1	2	5	1	8	4	5	4	3	4	0	y
OG0002043	1	4	4	7	3	1	4	3	4	4	4	0	y
OG0002044	6	5	5	3	1	2	3	2	3	3	3	0.027	n
OG0002045	4	7	4	2	1	3	3	3	3	3	3	0	y
OG0002046	5	2	3	3	3	3	3	3	3	4	4	0.112	n
OG0002047	6	4	4	2	1	2	3	2	3	5	4	0.006	y
OG0002048	3	9	4	3	1	2	3	2	3	2	3	0	y
OG0002049	4	1	4	5	2	5	4	4	4	3	4	0	y
OG0002050	4	3	4	8	1	2	4	2	3	2	3	0	y
OG0002051	6	1	4	4	2	4	4	4	4	3	4	0	y
OG0002052	3	1	3	3	2	5	3	4	4	6	5	0.001	y
OG0002053	3	3	3	3	2	6	3	4	3	3	3	0.004	y
OG0002054	4	4	4	5	3	3	4	3	4	1	3	0.201	n
OG0002055	2	2	2	2	4	7	2	5	3	3	3	0.002	y
OG0002056	3	5	3	1	3	5	3	4	3	3	3	0.001	y
OG0002057	9	2	3	2	2	3	3	3	3	2	3	0	y
OG0002058	2	3	3	8	2	4	4	4	4	1	3	0	y
OG0002059	9	1	3	5	1	2	3	2	3	2	3	0	y
OG0002060	8	3	3	3	2	3	3	3	3	1	2	0	y
OG0002061	2	3	3	4	1	7	4	4	4	3	4	0	y
OG0002062	0	2	2	3	10	3	3	3	3	2	3	0	y
OG0002063	5	4	4	3	2	3	3	3	3	3	3	0.224	n
OG0002064	2	1	2	2	2	12	2	5	2	1	2	0	y
OG0002065	3	4	3	3	2	7	3	4	3	1	2	0	y
OG0002066	6	4	4	4	3	2	4	3	3	1	2	0.006	y
OG0002067	3	2	2	1	6	7	2	6	2	1	2	0	y
OG0002068	5	4	4	2	3	5	3	4	3	1	2	0.002	y
OG0002069	4	4	4	3	3	5	4	4	4	1	3	0.035	n
OG0002070	8	2	3	1	3	4	3	4	3	2	3	0	y
OG0002071	4	2	3	6	3	3	3	3	3	2	3	0.017	n
OG0002072	5	7	5	1	1	3	3	3	3	3	3	0	y
OG0002073	4	3	3	3	3	5	3	4	3	2	3	0.051	n
OG0002074	1	2	2	14	1	1	2	1	2	1	2	0	y
OG0002075	3	1	2	2	3	10	2	5	2	1	2	0	y
OG0002076	2	2	2	1	5	8	2	6	2	2	2	0	y
OG0002077	4	4	4	4	2	5	4	4	4	1	3	0.012	n
OG0002078	8	4	4	1	1	2	2	2	2	4	3	0	y
OG0002079	5	2	4	7	2	3	4	3	4	1	3	0	y
OG0002080	6	2	4	8	0	3	4	3	4	1	3	0	y
OG0002081	7	9	7	1	1	1	1	1	1	1	1	0	y
OG0002082	5	2	4	4	2	6	4	4	4	1	3	0	y
OG0002083	2	3	3	9	1	4	4	4	4	1	3	0	y
OG0002084	2	1	2	1	6	9	2	7	2	1	2	0	y
OG0002085	2	3	3	3	2	6	3	4	3	4	4	0.001	y
OG0002086	2	6	4	6	2	3	4	3	4	1	3	0	y
OG0002087	4	4	4	1	3	7	3	5	3	1	2	0	y
OG0002088	2	1	2	14	1	1	2	1	2	1	2	0	y
OG0002089	10	3	3	2	2	2	2	2	2	1	2	0	y
OG0002090	5	4	4	2	3	4	4	4	4	2	3	0.055	n
OG0002091	12	3	3	2	1	1	2	1	2	1	2	0	y
OG0002092	11	3	4	3	1	1	3	1	2	1	2	0	y
OG0002093	6	4	4	4	2	3	4	3	4	1	3	0.017	n
OG0002094	3	3	3	3	3	6	3	4	3	2	3	0.021	n
OG0002095	0	4	3	3	3	8	3	5	3	2	3	0	y
OG0002096	2	1	1	1	13	2	1	2	1	1	1	0	y
OG0002097	5	2	4	4	2	5	4	4	4	2	3	0	y
OG0002098	12	2	3	2	1	2	2	2	2	1	2	0	y
OG0002099	2	2	2	2	7	6	2	6	2	1	2	0.01	n
OG0002100	6	4	4	4	1	4	4	4	4	1	3	0	y
OG0002101	3	2	3	2	6	6	3	6	3	1	2	0.008	y
OG0002102	8	2	3	3	2	2	3	2	3	3	3	0	y
OG0002103	4	4	4	5	2	4	4	4	4	1	3	0.032	n
OG0002104	3	2	3	4	4	6	4	5	4	1	3	0.004	y
OG0002167	3	3	3	3	1	2	3	2	3	7	5	0.272	n
OG0002168	3	2	3	1	2	4	3	3	3	7	5	0.003	y
OG0002169	7	2	2	2	1	1	2	1	2	6	4	0	y
OG0002170	3	2	3	6	1	2	3	2	3	5	4	0.006	y
OG0002171	0	1	1	0	0	0	1	0	1	18	9	0	y
OG0002172	3	1	3	5	1	6	4	4	4	3	4	0	y
OG0002173	6	2	3	3	2	3	3	3	3	3	3	0.005	y
OG0002174	3	2	3	4	2	4	4	4	4	4	4	0.092	n
OG0002175	2	1	2	3	1	8	3	4	3	4	4	0	y
OG0002177	4	2	3	3	1	3	3	3	3	6	5	0.013	n
OG0002178	1	2	2	4	1	9	4	5	4	2	3	0	y
OG0002179	4	2	3	2	3	5	3	4	3	3	3	0.005	y
OG0002180	5	2	3	2	4	3	3	3	3	3	3	0.017	n
OG0002181	1	1	1	2	0	2	2	2	2	13	7	0.001	y
OG0002182	3	2	3	4	1	2	3	2	3	7	5	0.035	n
OG0002183	2	1	2	2	4	6	2	5	3	4	4	0.004	y
OG0002184	5	2	3	6	1	2	3	2	3	3	3	0	y
OG0002185	4	2	3	2	3	5	3	4	3	3	3	0.005	y
OG0002187	4	3	3	4	2	3	3	3	3	3	3	0.306	n
OG0002188	1	1	1	1	1	3	1	2	2	12	7	0.001	y
OG0002189	0	1	1	0	2	1	1	1	1	15	8	0	y
OG0002190	5	5	5	1	2	4	4	4	4	2	3	0.001	y
OG0002191	2	1	2	1	1	2	2	2	2	12	7	0.001	y
OG0002192	4	1	2	1	2	2	2	2	2	9	5	0.001	y
OG0002193	6	1	3	1	1	6	3	4	3	4	4	0	y
OG0002194	4	2	3	2	2	4	3	3	3	5	4	0.01	n
OG0002195	3	4	3	2	2	4	3	3	3	4	4	0.063	n
OG0002196	4	4	4	1	2	4	4	4	4	4	4	0.014	n
OG0002197	5	4	4	1	1	3	3	3	3	5	4	0.003	y
OG0002198	7	1	2	1	1	2	2	2	2	7	5	0	y
OG0002199	1	2	2	4	2	4	4	4	4	6	5	0.011	n
OG0002200	6	1	4	5	1	4	4	4	4	2	3	0	y
OG0002201	7	1	2	2	1	2	2	2	2	6	4	0	y
OG0002202	3	2	3	3	2	3	3	3	3	6	5	0.301	n
OG0002203	3	3	3	3	2	4	3	3	3	4	4	0.33	n
OG0002204	1	1	1	10	1	3	3	3	3	3	3	0	y
OG0002205	7	1	4	4	2	1	4	2	4	4	4	0	y
OG0002206	2	2	2	4	3	4	4	4	4	4	4	0.306	n
OG0002207	3	2	3	3	1	6	3	4	3	4	4	0	y
OG0002208	8	8	7	0	1	1	1	1	1	1	1	0	y
OG0002209	2	4	3	3	3	4	3	4	3	3	3	0.115	n
OG0002210	3	3	3	2	1	2	3	2	3	8	6	0.082	n
OG0002212	2	5	4	4	1	2	4	2	4	5	5	0.005	y
OG0002213	2	5	2	1	1	2	2	2	2	8	5	0.001	y
OG0002214	4	1	3	2	1	4	3	3	3	7	5	0	y
OG0002215	6	4	4	3	1	1	3	1	3	4	4	0.021	n
OG0002216	2	3	3	2	2	3	3	3	3	7	5	0.118	n
OG0002217	4	3	4	4	1	5	4	4	4	2	3	0.001	y
OG0002218	9	3	3	1	1	3	2	2	2	2	2	0	y
OG0002219	4	4	4	3	2	3	3	3	3	3	3	0.484	n
OG0002220	3	3	3	3	2	4	3	3	3	4	4	0.33	n
OG0002221	4	5	4	3	2	2	3	2	3	3	3	0.27	n
OG0002222	5	3	3	3	2	4	3	3	3	2	3	0.021	n
OG0002223	2	2	2	3	2	3	3	3	3	7	5	0.303	n
OG0002224	5	1	3	1	1	8	3	4	3	3	3	0	y
OG0002225	2	1	2	1	1	12	2	4	2	2	2	0	y
OG0002226	4	5	4	3	1	3	3	3	3	3	3	0.042	n
OG0002227	5	2	3	2	1	3	3	3	3	6	5	0.001	y
OG0002228	4	2	3	3	2	2	3	2	3	6	5	0.121	n
OG0002229	1	1	1	1	1	2	1	2	2	13	7	0.002	y
OG0002230	4	2	2	2	3	2	2	2	2	6	4	0.022	n
OG0002231	4	2	3	1	2	4	3	3	3	6	5	0.001	y
OG0002232	4	1	2	1	4	7	2	5	2	2	2	0	y
OG0002233	3	2	3	2	1	4	3	3	3	7	5	0.002	y
OG0002234	5	2	3	3	1	5	3	3	3	3	3	0	y
OG0002235	1	3	3	2	1	3	3	3	3	9	6	0.001	y
OG0002236	5	2	3	1	2	4	3	3	3	5	4	0	y
OG0002237	3	4	3	2	2	4	3	3	3	4	4	0.063	n
OG0002238	4	7	4	3	1	2	3	2	3	2	3	0.001	y
OG0002239	5	2	3	2	2	4	3	3	3	4	4	0.001	y
OG0002240	4	3	3	3	2	3	3	3	3	4	4	0.464	n
OG0002241	4	4	4	2	2	3	3	3	3	4	4	0.289	n
OG0002242	4	2	3	4	2	2	3	2	3	5	4	0.099	n
OG0002243	3	1	3	3	1	2	3	2	3	9	6	0.004	y
OG0002244	2	3	3	6	2	4	4	4	4	2	3	0.002	y
OG0002245	3	3	3	6	2	4	4	4	4	1	3	0.005	y
OG0002246	5	3	3	3	2	4	3	3	3	2	3	0.021	n
OG0002247	2	2	2	1	4	6	2	5	3	4	4	0.005	y
OG0002248	5	2	2	1	1	1	2	1	2	9	5	0.001	y
OG0002249	3	1	3	1	5	6	3	5	3	3	3	0	y
OG0002250	5	3	3	3	2	2	3	2	3	4	4	0.191	n
OG0002251	5	2	3	3	2	2	3	2	3	5	4	0.038	n
OG0002252	10	3	3	2	1	2	2	2	2	1	2	0	y
OG0002253	4	4	4	3	3	4	4	4	4	1	3	0.173	n
OG0002254	3	4	4	3	1	4	4	4	4	4	4	0.024	n
OG0002255	6	1	3	1	1	4	3	3	3	6	5	0	y
OG0002256	2	2	2	10	1	3	3	3	3	1	2	0	y
OG0002257	6	2	2	2	1	2	2	2	2	6	4	0.001	y
OG0002258	9	5	5	1	1	1	2	1	2	2	2	0	y
OG0002259	6	3	3	2	2	4	3	3	3	2	3	0.001	y
OG0002260	4	1	3	4	2	3	3	3	3	5	4	0.007	y
OG0002261	4	2	3	2	3	6	3	4	3	2	3	0	y
OG0002262	5	4	4	2	2	3	3	3	3	3	3	0.095	n
OG0002263	5	6	5	2	2	2	2	2	2	2	2	0.03	n
OG0002264	2	1	2	3	1	4	3	3	3	8	6	0.001	y
OG0002265	1	4	3	7	1	3	3	3	3	3	3	0	y
OG0002266	5	4	4	2	1	5	3	4	3	2	3	0	y
OG0002267	4	2	3	2	2	3	3	3	3	6	5	0.035	n
OG0002268	6	3	3	1	2	4	3	3	3	3	3	0	y
OG0002269	1	4	3	2	3	4	3	4	3	5	4	0.005	y
OG0002270	6	3	3	2	0	6	3	3	3	2	3	0	y
OG0002271	3	2	3	2	2	7	3	4	3	3	3	0	y
OG0002272	3	3	3	5	2	3	3	3	3	3	3	0.253	n
OG0002273	6	1	3	3	1	2	3	2	3	6	5	0	y
OG0002274	3	3	3	2	2	4	3	3	3	5	4	0.133	n
OG0002275	8	3	3	1	2	2	2	2	2	3	3	0	y
OG0002276	6	2	3	1	3	5	3	4	3	2	3	0	y
OG0002277	7	3	3	2	1	4	3	3	3	2	3	0	y
OG0002278	4	3	3	3	1	4	3	3	3	4	4	0.024	n
OG0002279	4	2	3	2	1	4	3	3	3	6	5	0.001	y
OG0002280	3	2	3	1	4	6	3	5	3	3	3	0.001	y
OG0002281	3	3	3	4	2	4	3	3	3	3	3	0.215	n
OG0002282	2	2	2	3	4	3	3	3	3	5	4	0.494	n
OG0002283	3	3	3	2	3	5	3	4	3	3	3	0.093	n
OG0002284	2	3	3	3	1	7	3	4	3	3	3	0	y
OG0002285	7	2	3	3	1	4	3	3	3	2	3	0	y
OG0002286	7	2	3	2	2	4	3	3	3	2	3	0	y
OG0002288	8	2	2	2	1	2	2	2	2	4	3	0	y
OG0002289	4	2	3	4	3	3	3	3	3	3	3	0.204	n
OG0002290	2	1	2	1	5	8	2	6	2	2	2	0	y
OG0002292	3	2	3	4	4	3	3	3	3	3	3	0.219	n
OG0002293	4	2	2	2	2	2	2	2	2	7	5	0.058	n
OG0002294	2	3	3	5	1	2	3	2	3	6	5	0.016	n
OG0002295	3	1	3	3	2	6	3	4	3	4	4	0	y
OG0002296	4	2	3	3	0	5	3	3	3	5	4	0	y
OG0002297	10	1	2	1	1	4	2	2	2	2	2	0	y
OG0002298	2	2	2	2	4	5	2	4	3	4	4	0.174	n
OG0002299	3	2	3	3	2	5	3	4	3	4	4	0.013	n
OG0002300	2	3	3	3	2	4	3	3	3	5	4	0.105	n
OG0002301	7	2	3	2	2	4	3	3	3	2	3	0	y
OG0002302	6	2	3	3	2	3	3	3	3	3	3	0.005	y
OG0002303	6	3	3	2	1	2	3	2	3	5	4	0.003	y
OG0002304	2	2	2	5	2	3	3	3	3	5	4	0.101	n
OG0002305	1	1	1	1	4	9	1	6	3	3	3	0	y
OG0002306	5	2	4	4	1	3	4	3	4	4	4	0.003	y
OG0002307	2	1	2	3	0	9	3	4	3	4	4	0	y
OG0002308	6	4	4	2	1	3	3	3	3	3	3	0.002	y
OG0002309	8	3	4	4	1	1	3	1	3	2	3	0	y
OG0002310	9	1	4	6	0	1	4	1	3	2	3	0	y
OG0002311	1	1	1	3	6	6	3	6	3	2	3	0.012	n
OG0002312	5	3	3	3	1	5	3	3	3	2	3	0	y
OG0002313	6	7	6	1	1	2	2	2	2	2	2	0	y
OG0002314	1	4	3	6	3	2	3	3	3	3	3	0	y
OG0002315	6	2	3	2	2	4	3	3	3	3	3	0	y
OG0002316	4	2	3	2	3	5	3	4	3	3	3	0.005	y
OG0002317	6	2	3	4	2	2	3	2	3	3	3	0.004	y
OG0002318	2	2	2	1	1	9	2	4	3	4	4	0	y
OG0002319	3	2	3	5	0	5	4	4	4	4	4	0	y
OG0002320	5	4	4	2	1	3	3	3	3	4	4	0.017	n
OG0002321	6	2	4	7	1	1	4	1	3	2	3	0	y
OG0002322	2	6	3	1	1	4	3	3	3	5	4	0	y
OG0002323	6	4	4	4	1	2	4	2	3	2	3	0.012	n
OG0002324	5	4	4	2	1	4	3	3	3	3	3	0.001	y
OG0002325	14	1	2	2	0	1	2	1	2	1	2	0	y
OG0002326	6	2	3	2	2	5	3	3	3	2	3	0	y
OG0002327	5	3	3	2	2	4	3	3	3	3	3	0.01	n
OG0002328	7	2	4	4	0	5	4	4	4	1	3	0	y
OG0002329	1	2	2	3	4	6	3	5	3	3	3	0.005	y
OG0002330	13	1	2	1	1	2	2	2	2	1	2	0	y
OG0002331	3	2	3	6	3	3	3	3	3	2	3	0.041	n
OG0002332	4	2	3	1	2	7	3	4	3	3	3	0	y
OG0002333	5	5	5	4	1	3	4	3	4	1	3	0.01	n
OG0002334	4	2	3	2	3	5	3	4	3	3	3	0.005	y
OG0002335	4	3	3	2	2	6	3	4	3	2	3	0	y
OG0002336	5	2	3	3	2	3	3	3	3	4	4	0.04	n
OG0002337	4	2	3	3	3	6	3	4	3	1	2	0	y
OG0002338	2	3	3	2	3	6	3	4	3	3	3	0.002	y
OG0002339	6	3	3	4	2	3	3	3	3	1	2	0.004	y
OG0002340	1	1	1	1	6	8	1	6	2	2	2	0	y
OG0002341	5	3	3	3	1	5	3	3	3	2	3	0	y
OG0002342	1	1	1	14	1	1	1	1	1	1	1	0	y
OG0002343	15	1	2	1	0	0	1	0	1	2	2	0	y
OG0002344	5	3	3	2	2	3	3	3	3	4	4	0.075	n
OG0002345	6	3	3	3	1	4	3	3	3	2	3	0	y
OG0002346	4	5	4	3	2	4	4	4	4	1	3	0.016	n
OG0002347	3	3	3	2	2	5	3	4	3	4	4	0.024	n
OG0002348	5	1	4	4	1	6	4	4	4	2	3	0	y
OG0002349	7	2	3	3	2	3	3	3	3	2	3	0	y
OG0002350	6	3	3	2	2	3	3	3	3	3	3	0.014	n
OG0002351	5	3	3	3	2	4	3	3	3	2	3	0.021	n
OG0002352	5	4	4	2	2	3	3	3	3	3	3	0.095	n
OG0002353	3	3	3	2	3	5	3	4	3	3	3	0.093	n
OG0002354	3	3	3	3	3	4	3	4	3	3	3	0.668	n
OG0002355	4	5	4	4	1	2	4	2	4	3	4	0.092	n
OG0002356	5	3	3	3	2	4	3	3	3	2	3	0.021	n
OG0002357	4	2	3	2	4	5	3	4	3	2	3	0.014	n
OG0002358	8	1	4	4	1	4	4	4	4	1	3	0	y
OG0002359	2	3	3	4	2	6	4	4	4	2	3	0	y
OG0002360	3	1	2	1	5	8	2	6	2	1	2	0	y
OG0002361	2	2	2	11	1	2	2	2	2	1	2	0	y
OG0002362	8	2	3	2	2	3	3	3	3	2	3	0	y
OG0002363	3	3	3	6	2	2	3	2	3	3	3	0.109	n
OG0002364	5	5	5	2	2	4	4	4	4	1	3	0.004	y
OG0002365	11	2	2	1	2	2	2	2	2	1	2	0	y
OG0002366	5	1	4	4	2	5	4	4	4	2	3	0	y
OG0002367	6	4	4	4	1	2	4	2	3	2	3	0.012	n
OG0002368	3	2	3	2	3	6	3	4	3	3	3	0.002	y
OG0002369	0	4	3	11	3	0	3	2	3	1	2	0	y
OG0002370	6	5	5	4	1	2	4	2	3	1	2	0.005	y
OG0002371	3	2	3	4	3	5	4	4	4	2	3	0.026	n
OG0002372	2	1	2	8	1	6	4	4	4	1	3	0	y
OG0002373	6	2	3	3	2	4	3	3	3	2	3	0	y
OG0002374	3	4	4	6	1	4	4	4	4	1	3	0	y
OG0002375	2	2	2	3	3	8	3	5	3	1	2	0	y
OG0002376	6	3	3	3	2	4	3	3	3	1	2	0.001	y
OG0002377	3	2	2	2	8	3	2	3	2	1	2	0	y
OG0002378	5	3	4	4	2	4	4	4	4	1	3	0.005	y
OG0002379	4	3	3	2	3	5	3	4	3	2	3	0.021	n
OG0002380	5	3	3	3	3	3	3	3	3	2	3	0.252	n
OG0002381	10	3	3	1	1	2	2	2	2	2	2	0	y
OG0002382	3	2	2	2	1	10	2	4	2	1	2	0	y
OG0002383	1	1	1	3	5	8	3	6	3	1	2	0	y
OG0002384	7	3	3	3	1	4	3	3	3	1	2	0	y
OG0002385	2	1	2	3	4	8	3	5	3	1	2	0	y
OG0002386	4	4	4	2	3	5	3	4	3	1	2	0.01	n
OG0002387	2	2	2	6	2	4	4	4	4	3	4	0.006	y
OG0002388	1	1	1	3	3	9	3	5	3	2	3	0	y
OG0002389	5	3	3	3	3	4	3	4	3	1	2	0.03	n
OG0002390	6	3	3	2	2	3	3	3	3	3	3	0.014	n
OG0002391	2	13	2	1	1	1	1	1	1	1	1	0	y
OG0002392	4	1	3	2	6	5	3	5	3	1	2	0	y
OG0002393	4	4	4	3	1	6	4	4	4	1	3	0	y
OG0002394	3	4	3	2	3	5	3	4	3	2	3	0.019	n
OG0002395	3	2	3	7	2	3	3	3	3	2	3	0.002	y
OG0002396	4	4	4	3	2	5	4	4	4	1	3	0.005	y
OG0002397	15	0	2	1	0	2	2	2	2	1	2	0	y
OG0002398	8	1	3	2	0	6	3	3	3	2	3	0	y
OG0002399	14	1	2	2	0	1	2	1	2	1	2	0	y
OG0002481	6	2	2	2	0	2	2	2	2	6	4	0	y
OG0002482	2	2	2	4	3	5	3	4	3	2	3	0.03	n
OG0002484	1	2	2	7	1	1	3	1	3	6	5	0.001	y
OG0002485	7	1	2	1	1	2	2	2	2	6	4	0	y
OG0002486	5	1	3	3	1	4	3	3	3	4	4	0	y
OG0002488	2	2	2	2	1	4	2	3	3	7	5	0.006	y
OG0002489	3	3	3	4	1	2	3	2	3	5	4	0.252	n
OG0002490	6	3	3	2	2	2	2	2	2	3	3	0.027	n
OG0002491	3	3	3	4	0	4	4	4	4	4	4	0.001	y
OG0002492	7	2	2	2	1	0	2	1	2	6	4	0	y
OG0002493	2	8	2	1	1	2	2	2	2	4	3	0	y
OG0002495	1	2	2	2	2	2	2	2	2	9	5	0.079	n
OG0002496	3	2	2	2	1	2	2	2	2	8	5	0.045	n
OG0002497	6	2	2	2	1	1	2	1	2	6	4	0.001	y
OG0002498	2	5	3	4	2	2	3	2	3	3	3	0.023	n
OG0002499	3	3	3	4	1	4	3	3	3	3	3	0.039	n
OG0002500	3	2	3	2	1	4	3	3	3	6	5	0.004	y
OG0002501	5	3	3	3	2	3	3	3	3	2	3	0.096	n
OG0002502	2	6	2	1	1	2	2	2	2	6	4	0	y
OG0002503	3	4	3	5	1	2	3	2	3	3	3	0.045	n
OG0002504	3	1	3	3	2	4	3	3	3	5	4	0.011	n
OG0002505	3	4	3	3	2	4	3	3	3	2	3	0.073	n
OG0002506	3	2	3	2	2	5	3	4	3	4	4	0.005	y
OG0002507	2	4	4	5	1	4	4	4	4	2	3	0.001	y
OG0002508	5	2	3	3	2	3	3	3	3	3	3	0.035	n
OG0002509	7	2	3	2	0	4	3	3	3	3	3	0	y
OG0002510	3	3	3	1	1	3	3	3	3	7	5	0.01	n
OG0002511	3	2	3	2	2	4	3	3	3	5	4	0.04	n
OG0002512	3	1	3	5	2	5	4	4	4	2	3	0	y
OG0002513	2	2	2	7	1	4	4	4	4	2	3	0	y
OG0002514	7	5	5	1	0	3	3	3	3	2	3	0	y
OG0002515	6	5	5	2	1	2	2	2	2	2	2	0.008	y
OG0002516	8	4	4	1	1	1	2	1	2	3	3	0	y
OG0002517	2	2	2	5	1	2	3	2	3	6	5	0.018	n
OG0002518	2	1	2	2	3	2	2	2	2	8	5	0.035	n
OG0002519	2	2	2	2	1	4	2	3	3	7	5	0.006	y
OG0002520	2	3	2	2	1	2	2	2	2	8	5	0.044	n
OG0002521	3	4	3	1	1	3	3	3	3	6	5	0.004	y
OG0002522	3	2	3	2	3	5	3	4	3	3	3	0.031	n
OG0002523	2	2	2	2	2	3	2	3	3	7	5	0.272	n
OG0002524	3	2	3	2	2	4	3	3	3	5	4	0.04	n
OG0002525	4	3	3	2	1	4	3	3	3	4	4	0.006	y
OG0002526	2	4	2	2	1	2	2	2	2	7	5	0.011	n
OG0002527	3	4	3	4	1	3	3	3	3	3	3	0.076	n
OG0002528	4	1	3	3	2	4	3	3	3	4	4	0.002	y
OG0002529	4	3	3	2	2	5	3	4	3	2	3	0.002	y
OG0002530	3	2	3	3	2	4	3	3	3	4	4	0.121	n
OG0002531	3	2	3	4	2	3	3	3	3	4	4	0.239	n
OG0002533	2	1	2	3	0	4	3	3	3	8	6	0	y
OG0002534	6	2	3	2	2	3	3	3	3	3	3	0.001	y
OG0002535	5	1	3	3	2	4	3	3	3	3	3	0	y
OG0002536	11	0	1	1	1	1	1	1	1	4	3	0	y
OG0002537	5	2	3	2	2	4	3	3	3	3	3	0.001	y
OG0002538	5	2	3	2	2	4	3	3	3	3	3	0.001	y
OG0002540	2	3	3	4	1	2	3	2	3	6	5	0.054	n
OG0002541	5	1	3	2	3	4	3	4	3	3	3	0.001	y
OG0002542	6	1	3	1	1	5	3	3	3	4	4	0	y
OG0002543	4	5	4	2	1	4	3	3	3	2	3	0.001	y
OG0002544	2	1	2	1	3	6	2	4	3	5	4	0	y
OG0002545	2	2	2	4	3	5	3	4	3	2	3	0.03	n
OG0002546	4	2	3	2	1	6	3	4	3	3	3	0	y
OG0002547	3	2	3	3	1	5	3	3	3	4	4	0.001	y
OG0002548	3	2	3	3	3	3	3	3	3	4	4	0.761	n
OG0002549	3	1	3	3	1	4	3	3	3	6	5	0.001	y
OG0002550	6	1	4	4	1	2	4	2	4	4	4	0	y
OG0002551	8	1	3	1	1	3	3	3	3	4	4	0	y
OG0002552	2	7	2	1	1	2	2	2	2	5	4	0	y
OG0002553	3	3	3	2	2	3	3	3	3	5	4	0.524	n
OG0002554	6	2	3	2	1	4	3	3	3	3	3	0	y
OG0002555	1	2	2	3	3	2	3	3	3	7	5	0.038	n
OG0002556	9	1	2	1	1	2	2	2	2	4	3	0	y
OG0002557	5	1	2	2	1	2	2	2	2	7	5	0.001	y
OG0002558	6	2	3	3	1	4	3	3	3	2	3	0	y
OG0002559	4	2	2	2	1	2	2	2	2	7	5	0.013	n
OG0002560	9	1	3	1	1	3	3	3	3	3	3	0	y
OG0002561	1	1	1	5	1	1	3	1	3	9	6	0.001	y
OG0002562	3	3	3	2	2	6	3	4	3	2	3	0.001	y
OG0002563	5	1	3	4	3	3	3	3	3	2	3	0.002	y
OG0002564	6	1	3	3	1	2	3	2	3	5	4	0	y
OG0002565	2	1	1	1	1	1	1	1	1	12	6	0.002	y
OG0002566	5	3	3	2	2	3	3	3	3	3	3	0.059	n
OG0002567	5	4	4	2	2	2	3	2	3	3	3	0.163	n
OG0002568	4	2	3	3	3	4	3	4	3	2	3	0.069	n
OG0002569	3	2	3	3	0	4	3	3	3	6	5	0.001	y
OG0002570	3	2	3	2	2	5	3	4	3	4	4	0.005	y
OG0002571	2	2	2	1	2	4	2	3	3	7	5	0.01	n
OG0002572	3	1	3	3	3	4	3	4	3	4	4	0.071	n
OG0002573	7	2	3	1	1	4	3	3	3	3	3	0	y
OG0002574	7	2	2	1	1	2	2	2	2	5	4	0	y
OG0002575	3	2	3	6	1	2	3	2	3	4	4	0.006	y
OG0002576	4	7	4	2	1	2	2	2	2	2	2	0.001	y
OG0002577	4	2	2	2	2	2	2	2	2	6	4	0.099	n
OG0002578	7	1	2	2	0	1	2	1	2	7	5	0	y
OG0002579	1	3	3	9	1	2	3	2	3	2	3	0	y
OG0002580	3	2	3	1	3	5	3	4	3	4	4	0.005	y
OG0002581	8	2	3	2	1	3	3	3	3	2	3	0	y
OG0002582	1	4	3	3	1	1	3	1	3	8	6	0.001	y
OG0002583	1	4	4	4	1	4	4	4	4	4	4	0	y
OG0002584	2	4	3	2	2	5	3	4	3	3	3	0.001	y
OG0002585	1	5	3	1	1	7	3	4	3	3	3	0	y
OG0002586	2	2	2	4	1	3	3	3	3	6	5	0.03	n
OG0002587	3	2	3	2	2	5	3	4	3	4	4	0.005	y
OG0002588	2	5	2	2	1	1	2	1	2	7	5	0.002	y
OG0002589	2	2	2	3	3	5	3	4	3	3	3	0.089	n
OG0002590	3	3	3	3	2	5	3	4	3	2	3	0.035	n
OG0002591	6	2	3	3	1	3	3	3	3	3	3	0.001	y
OG0002592	2	2	2	4	2	4	4	4	4	4	4	0.099	n
OG0002593	4	2	3	3	2	4	3	3	3	3	3	0.03	n
OG0002594	8	0	3	8	0	0	3	0	2	2	2	0	y
OG0002595	5	3	3	3	2	2	3	2	3	3	3	0.191	n
OG0002596	3	2	3	3	4	4	3	4	3	2	3	0.358	n
OG0002597	3	2	3	5	2	3	3	3	3	3	3	0.088	n
OG0002598	4	1	3	5	2	2	3	2	3	4	4	0.003	y
OG0002599	3	2	3	2	3	3	3	3	3	5	4	0.499	n
OG0002600	5	1	2	2	2	2	2	2	2	6	4	0.001	y
OG0002601	2	2	2	2	1	5	2	3	3	6	5	0.001	y
OG0002602	4	3	3	4	2	3	3	3	3	2	3	0.203	n
OG0002603	5	1	3	1	1	3	3	3	3	7	5	0	y
OG0002604	1	6	3	2	1	5	3	3	3	3	3	0	y
OG0002605	0	5	4	7	1	3	4	3	4	2	3	0	y
OG0002606	3	3	3	2	1	4	3	3	3	5	4	0.016	n
OG0002607	4	3	3	3	1	1	3	1	3	6	5	0.119	n
OG0002608	0	6	3	2	1	3	3	3	3	6	5	0	y
OG0002609	2	6	3	1	1	5	3	3	3	3	3	0	y
OG0002610	3	2	3	4	1	2	3	2	3	6	5	0.051	n
OG0002611	6	2	3	2	2	3	3	3	3	3	3	0.001	y
OG0002612	3	2	3	2	2	4	3	3	3	5	4	0.04	n
OG0002613	4	2	3	2	3	4	3	4	3	3	3	0.047	n
OG0002614	3	2	3	3	3	5	3	4	3	2	3	0.036	n
OG0002615	2	1	2	10	1	2	2	2	2	2	2	0	y
OG0002616	3	2	3	2	2	3	3	3	3	6	5	0.166	n
OG0002617	10	1	2	2	1	2	2	2	2	2	2	0	y
OG0002618	2	1	2	2	2	4	2	3	3	7	5	0.006	y
OG0002619	3	3	3	1	2	2	3	2	3	7	5	0.136	n
OG0002620	2	3	3	6	0	5	4	4	4	2	3	0	y
OG0002621	4	4	4	2	1	2	3	2	3	5	4	0.099	n
OG0002622	9	2	2	2	1	1	2	1	2	3	3	0	y
OG0002623	4	1	3	1	3	4	3	4	3	5	4	0.001	y
OG0002624	4	3	3	3	1	3	3	3	3	4	4	0.123	n
OG0002625	2	5	3	2	2	4	3	3	3	3	3	0.001	y
OG0002626	7	1	2	1	4	2	2	2	2	3	3	0	y
OG0002627	2	1	2	4	1	4	4	4	4	6	5	0.001	y
OG0002628	5	2	2	2	1	2	2	2	2	6	4	0.003	y
OG0002629	2	4	3	1	3	6	3	4	3	2	3	0	y
OG0002630	4	2	3	2	2	4	3	3	3	4	4	0.012	n
OG0002631	4	1	3	3	3	4	3	4	3	3	3	0.015	n
OG0002632	2	0	2	1	3	10	2	5	2	2	2	0	y
OG0002633	7	2	3	2	1	3	3	3	3	3	3	0	y
OG0002634	5	3	3	3	2	3	3	3	3	2	3	0.096	n
OG0002635	7	4	4	2	1	1	2	1	2	3	3	0.001	y
OG0002636	2	2	2	2	4	5	2	4	3	3	3	0.167	n
OG0002637	10	1	2	2	1	2	2	2	2	2	2	0	y
OG0002638	1	1	1	1	4	8	1	5	3	3	3	0	y
OG0002639	4	8	4	2	1	1	2	1	2	2	2	0	y
OG0002640	1	1	1	6	1	3	3	3	3	6	5	0.001	y
OG0002641	10	2	2	1	1	2	2	2	2	2	2	0	y
OG0002642	6	3	3	2	1	2	2	2	2	4	3	0.004	y
OG0002643	1	2	2	3	6	2	3	3	3	4	4	0.001	y
OG0002644	2	8	2	2	2	2	2	2	2	2	2	0	y
OG0002645	6	3	3	2	2	3	3	3	3	2	3	0.007	y
OG0002646	0	0	0	1	5	10	1	6	2	2	2	0	y
OG0002647	9	2	2	1	1	3	2	2	2	2	2	0	y
OG0002648	5	2	3	2	2	4	3	3	3	3	3	0.001	y
OG0002649	3	3	3	4	1	4	3	3	3	3	3	0.039	n
OG0002650	3	2	3	4	2	5	4	4	4	2	3	0.004	y
OG0002651	5	3	3	3	3	2	3	3	3	2	3	0.052	n
OG0002652	0	2	2	6	4	5	4	5	4	1	3	0	y
OG0002653	2	2	2	3	2	6	3	4	3	3	3	0.001	y
OG0002654	6	2	3	3	1	3	3	3	3	3	3	0.001	y
OG0002655	7	2	3	4	1	2	3	2	3	2	3	0	y
OG0002656	4	3	3	2	2	5	3	4	3	2	3	0.002	y
OG0002657	3	3	3	2	2	4	3	3	3	4	4	0.166	n
OG0002658	2	3	3	2	3	6	3	4	3	2	3	0.001	y
OG0002659	6	3	3	3	1	3	3	3	3	2	3	0.002	y
OG0002660	2	1	2	12	1	1	2	1	2	1	2	0	y
OG0002661	6	2	3	2	3	3	3	3	3	2	3	0.005	y
OG0002662	4	3	3	2	1	2	3	2	3	6	5	0.067	n
OG0002663	5	2	3	2	2	5	3	3	3	2	3	0	y
OG0002664	0	1	1	10	0	3	3	3	3	4	4	0	y
OG0002665	8	3	3	2	2	2	2	2	2	1	2	0	y
OG0002666	2	3	3	5	4	3	3	3	3	1	2	0.023	n
OG0002667	4	2	3	2	3	4	3	4	3	3	3	0.047	n
OG0002668	4	2	2	1	3	7	2	4	2	1	2	0	y
OG0002669	3	4	3	5	2	3	3	3	3	1	2	0.033	n
OG0002670	1	1	1	10	1	4	3	3	3	1	2	0	y
OG0002671	1	2	2	1	4	9	2	5	2	1	2	0	y
OG0002672	1	2	2	12	1	1	2	1	2	1	2	0	y
OG0002673	3	1	3	4	3	6	4	5	4	1	3	0	y
OG0002674	7	2	3	3	1	2	3	2	3	3	3	0	y
OG0002675	4	2	3	2	2	6	3	4	3	2	3	0	y
OG0002676	2	4	4	5	2	4	4	4	4	1	3	0.001	y
OG0002677	6	3	3	3	1	1	3	1	3	4	4	0.006	y
OG0002678	10	1	2	1	1	2	2	2	2	3	3	0	y
OG0002679	4	2	3	2	3	6	3	4	3	1	2	0	y
OG0002680	4	3	3	2	2	5	3	4	3	2	3	0.002	y
OG0002681	3	4	4	5	1	4	4	4	4	1	3	0.001	y
OG0002682	5	2	3	3	2	3	3	3	3	3	3	0.035	n
OG0002683	3	2	2	2	3	7	2	4	2	1	2	0	y
OG0002684	4	3	3	3	3	4	3	4	3	1	2	0.113	n
OG0002685	5	1	3	3	1	7	3	4	3	1	2	0	y
OG0002686	1	1	1	4	6	5	3	5	3	1	2	0.002	y
OG0002687	4	4	4	4	1	4	4	4	4	1	3	0.008	y
OG0002688	7	2	3	2	2	3	3	3	3	2	3	0	y
OG0002689	4	2	3	3	3	4	3	4	3	2	3	0.069	n
OG0002690	4	2	3	3	1	6	3	4	3	2	3	0	y
OG0002691	3	3	3	4	2	4	3	3	3	2	3	0.126	n
OG0002692	3	1	3	1	3	7	3	4	3	3	3	0	y
OG0002693	3	2	3	4	3	4	4	4	4	2	3	0.13	n
OG0002694	8	2	3	1	3	3	3	3	3	1	2	0	y
OG0002695	4	3	3	3	3	3	3	3	3	2	3	0.618	n
OG0002696	5	2	3	3	1	6	3	4	3	1	2	0	y
OG0002697	7	1	3	3	1	5	3	3	3	1	2	0	y
OG0002698	5	2	3	2	2	5	3	3	3	2	3	0	y
OG0002699	6	2	3	4	1	2	3	2	3	3	3	0.001	y
OG0002700	2	2	2	2	5	5	2	5	2	2	2	0.159	n
OG0002701	3	2	3	4	2	3	3	3	3	4	4	0.239	n
OG0002702	4	4	4	4	2	3	4	3	4	1	3	0.163	n
OG0002703	3	1	2	2	2	9	2	4	2	1	2	0	y
OG0002704	6	2	2	1	4	3	2	3	2	2	2	0	y
OG0002705	8	2	3	1	1	5	3	3	3	1	2	0	y
OG0002706	10	3	3	1	1	2	2	2	2	1	2	0	y
OG0002707	3	2	2	2	4	6	2	4	2	1	2	0.002	y
OG0002708	1	1	1	5	2	8	4	5	4	1	3	0	y
OG0002709	3	3	3	2	2	6	3	4	3	2	3	0.001	y
OG0002710	3	2	3	10	1	1	3	1	2	1	2	0	y
OG0002711	1	2	2	3	5	6	3	5	3	1	2	0.003	y
OG0002712	2	1	2	4	4	5	4	5	4	2	3	0.017	n
OG0002713	6	3	3	2	1	5	3	3	3	1	2	0	y
OG0002714	11	1	2	1	2	2	2	2	2	1	2	0	y
OG0002715	5	2	3	2	3	3	3	3	3	3	3	0.041	n
OG0002716	5	2	3	5	2	3	3	3	3	1	2	0.001	y
OG0002717	1	1	1	4	3	3	3	3	3	6	5	0.111	n
OG0002718	4	4	4	3	2	3	3	3	3	2	3	0.375	n
OG0002719	4	6	4	2	1	4	3	3	3	1	2	0	y
OG0002720	3	3	3	3	3	5	3	4	3	1	2	0.053	n
OG0002721	4	2	3	2	2	5	3	4	3	3	3	0.001	y
OG0002722	3	2	3	2	2	5	3	4	3	4	4	0.005	y
OG0002723	2	2	2	2	5	4	2	4	3	3	3	0.277	n
OG0002724	2	2	2	3	6	4	3	4	3	1	2	0.03	n
OG0002725	6	3	3	1	2	5	3	4	3	1	2	0	y
OG0002726	3	4	3	2	2	5	3	4	3	2	3	0.002	y
OG0002727	4	2	3	2	2	7	3	4	3	1	2	0	y
OG0002728	4	5	4	4	1	2	4	2	3	2	3	0.041	n
OG0002729	2	2	2	2	4	7	2	5	2	1	2	0	y
OG0002730	1	3	3	3	2	5	3	4	3	4	4	0.001	y
OG0002731	4	3	3	3	2	3	3	3	3	3	3	0.432	n
OG0002732	10	2	2	1	1	2	2	2	2	2	2	0	y
OG0002733	9	3	3	2	1	2	2	2	2	1	2	0	y
OG0002734	3	3	3	1	4	5	3	4	3	2	3	0.035	n
OG0002735	1	7	4	6	1	2	4	2	3	1	2	0	y
OG0002736	4	4	4	3	2	4	4	4	4	1	3	0.041	n
OG0002737	6	3	3	2	2	4	3	3	3	1	2	0	y
OG0002738	8	2	3	2	1	3	3	3	3	2	3	0	y
OG0002739	5	1	4	4	2	5	4	4	4	1	3	0	y
OG0002740	6	4	4	2	2	3	3	3	3	1	2	0.005	y
OG0002741	4	4	4	6	1	2	4	2	3	1	2	0.006	y
OG0002742	4	4	4	5	2	2	4	2	3	1	2	0.077	n
OG0002743	6	2	3	2	2	5	3	3	3	1	2	0	y
OG0002744	5	5	5	1	3	2	2	2	2	2	2	0.008	y
OG0002745	4	2	3	2	4	5	3	4	3	1	2	0.004	y
OG0002746	6	1	3	2	3	5	3	4	3	1	2	0	y
OG0002747	1	1	1	1	11	3	1	3	1	1	1	0	y
OG0002748	4	2	3	2	2	4	3	3	3	4	4	0.012	n
OG0002749	5	3	4	4	1	4	4	4	4	1	3	0	y
OG0002750	2	3	3	3	6	2	3	3	3	2	3	0.002	y
OG0002751	1	4	2	2	3	7	2	4	2	1	2	0	y
OG0002752	5	3	3	4	1	2	3	2	3	3	3	0.03	n
OG0002753	6	2	3	2	2	4	3	3	3	2	3	0	y
OG0002754	7	3	3	2	1	2	2	2	2	3	3	0	y
OG0002755	7	2	3	2	2	3	3	3	3	2	3	0	y
OG0002756	5	3	3	2	2	3	3	3	3	3	3	0.059	n
OG0002757	6	7	6	1	1	2	2	2	2	1	2	0	y
OG0002758	5	4	4	2	2	4	3	3	3	1	2	0.004	y
OG0002759	12	1	2	2	1	1	2	1	2	1	2	0	y
OG0002847	2	2	2	2	2	3	2	3	3	6	5	0.386	n
OG0002848	6	4	4	2	1	1	2	1	2	3	3	0.012	n
OG0002849	4	2	3	2	2	3	3	3	3	4	4	0.092	n
OG0002850	1	2	2	5	2	3	3	3	3	4	4	0.025	n
OG0002851	5	1	2	1	1	2	2	2	2	7	5	0	y
OG0002852	3	3	3	2	1	1	3	1	3	7	5	0.149	n
OG0002853	5	4	4	3	1	2	3	2	3	2	3	0.058	n
OG0002854	1	5	2	1	1	1	2	1	2	8	5	0	y
OG0002855	2	2	2	1	1	3	2	2	2	8	5	0.007	y
OG0002856	9	1	2	1	1	1	2	1	2	4	3	0	y
OG0002857	0	1	1	1	1	0	1	1	1	14	7	0	y
OG0002858	3	1	1	1	1	1	1	1	1	10	5	0.001	y
OG0002859	4	2	3	2	2	4	3	3	3	3	3	0.015	n
OG0002860	1	4	3	1	4	4	3	4	3	3	3	0.001	y
OG0002861	3	3	3	1	1	1	2	1	2	8	5	0.021	n
OG0002862	0	0	0	0	0	1	0	1	1	16	8	0	y
OG0002863	4	2	3	3	1	3	3	3	3	4	4	0.03	n
OG0002864	5	3	3	1	1	3	3	3	3	4	4	0.001	y
OG0002865	2	2	2	1	2	6	2	4	3	4	4	0	y
OG0002867	4	2	2	2	1	1	2	1	2	7	5	0.015	n
OG0002869	2	3	3	3	2	1	3	2	3	6	5	0.051	n
OG0002870	3	1	3	3	3	1	3	2	3	6	5	0.001	y
OG0002871	4	1	3	1	1	5	3	3	3	5	4	0	y
OG0002872	2	3	3	2	1	3	3	3	3	6	5	0.026	n
OG0002873	1	1	1	2	2	3	2	3	3	8	6	0.048	n
OG0002874	5	1	2	2	1	1	2	1	2	7	5	0.001	y
OG0002875	2	2	2	2	2	3	2	3	3	6	5	0.386	n
OG0002876	2	1	2	2	2	8	2	4	2	2	2	0	y
OG0002877	9	1	2	1	1	1	2	1	2	4	3	0	y
OG0002878	2	2	2	2	2	3	2	3	3	6	5	0.386	n
OG0002880	3	4	3	3	2	1	3	2	3	4	4	0.104	n
OG0002881	4	3	3	1	2	4	3	3	3	3	3	0.009	y
OG0002882	3	4	3	1	2	2	2	2	2	5	4	0.092	n
OG0002883	4	5	4	5	1	1	4	1	3	1	2	0.006	y
OG0002884	3	3	3	2	3	2	3	3	3	4	4	0.421	n
OG0002885	4	4	4	3	1	3	3	3	3	2	3	0.085	n
OG0002886	1	1	1	1	2	3	1	3	3	9	6	0.012	n
OG0002887	3	3	3	3	2	4	3	3	3	2	3	0.231	n
OG0002888	4	2	3	3	2	4	3	3	3	2	3	0.021	n
OG0002889	3	2	2	1	1	2	2	2	2	8	5	0.01	n
OG0002891	2	1	2	7	1	3	3	3	3	3	3	0	y
[truncated: 9,121 more rows]
