# Supplementary material for: Rounding up the annual ryegrass genome: High-quality reference genome of Lolium rigidum
Source: Front Genet. 2022 Nov 1;13:1012694. doi: 10.3389/fgene.2022.1012694 (PMC9664059; doi:10.3389/fgene.2022.1012694)
Supplement: Supplementary file 1 [file Presentation1.zip › Supplementary Table S2 - GO enrichment input.csv]

LOC_Os03g14900
GLUB5
BC1L9
Os07g0504500
Os04g0558200
LOC_Os03g20550
Os06g0212300
SPPL5
4CLL1
PSBS1
Os02g0273700
Os11g0244600
BKI1
Os09g0397400
LAC24
Os01g0884700
Os01g0379800
Os08g0447300
LOC_Os03g34280
Os01g0514000
LOC_Os12g08810
Os06g0715700
Os05g0110200
Os12g0508266
FAD2
MAN1
Os06g0144800
Os05g0149000
Os08g0425100
OsPTR1
Os06g0174400
LOC_Os03g18600
Os01g0894700
PYL10
Os04g0502000
Os08g0162600
WRKY30
Os01g0263400
Os02g0194700
Os02g0819600
Os01g0149500
Os01g0233800
LOC_Os03g44630
Os11g0602500
Os02g0177500
Os01g0836600
Os08g0440300
Os01g0173000
PRMT1
Os07g0621800
Os06g0142050
Os05g0400700
LOC_Os11g37090
Os06g0229700
Os11g0406945
CM-LOX1
Os05g0335500
Os02g0653200
Os01g0159200
Os04g0131900
Os06g0717800
Os08g0417100
Os07g0117000
Os04g0353600
Os06g0147800
Os09g0122000
Os11g0207800
Os01g0259200
LOC_Os12g08820
Os07g0548300
LOC_Os12g39400
IAA24
Os09g0497700
Os03g0790900
Os12g0511600
Os01g0582100
Os07g0496700
Os01g0973200
Os01g0140400
Os01g0772600
Os05g0571100
CYP734A6
Os06g0332800
LOC_Os11g22350
Os01g0806400
Os01g0170300
Os12g0126100
NFYB3
LOC_Os03g02440
TPP10
Os04g0587400
Os07g0501400
Os01g0318000
Os06g0604600
LOC_Os03g19270
Os04g0415800
Os04g0668600
ISPH
Os07g0673550
Os01g0267400
LOC_Os03g11260
Os07g0604550
Os09g0530000
Os02g0777100
Os04g0430400
Os08g0121500
Os04g0584100
Os05g0519300
SPP
Os11g0576400
LOC_Os11g42070
Os03g0727900
Os05g0105100
Os05g0150900
TATB
Os05g0122800
Os04g0649700
Os01g0953600
Os02g0206400
LOC_Os11g19290
Os02g0137700
LOC_Os12g03510
LOC_Os10g11860
CYCB1-5
UBP26
Os03g0134300
Os01g0888850
Os02g0100300
Os02g0586500
Os01g0976450
LOC_Os03g04950
ER1
Os02g0717500
prx68
Os01g0687500
Os06g0499301
LOC_Os03g54000
Os04g0393900
GER3
coxVb
LOC_Os03g15000
Os04g0118800
Os06g0251100
Os01g0231500
Os01g0732200
YSL2
Os02g0732800
Os09g0352000
Os08g0564300
Os02g0597800
LOC_Os03g19700
Os05g0429900
CIN5
Os03g0176100
Os05g0479800
AGPL2
Os01g0714175
SAPK10
LOC_Os10g30540
CPT1
Os01g0723000
Os02g0184600
LOC_Os03g28960
LOC_Os12g12560
Os02g0639100
THF1
Os05g0539400
LOC_Os03g03410
Os06g0260000
Os01g0831200
Os04g0650000
Os12g0205000
LOC_Os03g15710
Os02g0120400
Os06g0526400
Os02g0613600
MADS25
Os05g0415800
PP2C53
Os04g0688300
Os08g0137900
CYCF1-2
Os01g0731100
Os06g0557400
Os10g0559550
Os02g0186800
TTA
Os05g0533600
Os02g0234450
Os01g0850900
Os10g0445500
Os05g0588000
Os06g0714600
LOC_Os03g04580
Os09g0462100
LOC_Os11g24530
Os07g0503700
LOC_Os11g41850
LOC_Os11g24389
LOC_Os03g43720
LOC_Os03g20670
Os02g0305700
Os12g0127900
Os01g0924933
DRM1A
Os05g0134800
LOC_Os12g17090
Os08g0562100
Os01g0561900
Os08g0374900
Os10g0415600
P5CS1
LOC_Os03g56250
Os08g0562300
LOC_Os03g05520
Os11g0507200
LOC_Os12g42970
Os07g0584900
LOC_Os03g02550
P0455C04.16
LOC_Os03g09930
Os05g0480000
LOC_Os11g36030
Os06g0107800
Os09g0371400
MFT2
Os01g0654800
LOC_Os12g41910
Os07g0119000
ABI5
Os12g0533600
Os04g0602700
Os01g0727700
ISPE
Os04g0464600
Os10g0102400
MADS22
LOC_Os11g12050
KSL6
Os04g0615500
Os01g0877500
Os07g0415200
Os01g0226300
AGO4A
Os01g0627933
Os01g0630200
Os01g0129500
Os08g0191300
Os06g0704500
Os01g0114900
Os09g0572900
LOC_Os03g04400
Os06g0112100
Os07g0614600
Os05g0548200
Os04g0352200
Os03g0656201
Os04g0688500
Os01g0899800
GRXC3
Os02g0470000
XXT1
HCT1
Os07g0245100
LOC_Os11g19240
Os11g0537350
LOC_Os10g03870
Os03g0831625
Os05g0590300
Os08g0536300
Os05g0324000
Os08g0199000
Os09g0464300
Os06g0521200
HOX29
Os02g0196100
NFYB10
COQ5
Os02g0824100
Os07g0497500
Os02g0780800
Os01g0124500
P0460E08.28
LOC_Os10g26700
Os02g0506500
Os11g0611800
Os06g0584200
Os03g0610700
Os08g0506000
Os08g0482100
BGLU8
Os11g0572500
Os08g0469500
LOC_Os03g17250
Os08g0242900
Os08g0200100
Os06g0704400
Os07g0686800
Os02g0207100
Os01g0689900
Os10g0157200
Os07g0518500
Os01g0964800
Os04g0680550
Os11g0500100
LOC_Os03g09140
Os08g0111500
PIN2
Os05g0594700
Os05g0401100
LOC_Os10g34320
Os04g0368300
IAA18
Os07g0664600
Os07g0635300
Os08g0193300
Os06g0167100
LOC_Os03g04370
LOC_Os11g02054
Os06g0714800
Os06g0697600
Os02g0557700
LOC_Os03g12020
Os09g0103800
MAN6
LOC_Os11g11110
BGLU32
Os08g0475400
Os07g0147900
Os12g0166000
Os02g0532900
LOC_Os03g22140
Os01g0689800
Os08g0556000
Os02g0195000
Os07g0119800
CPK17
Os01g0242400
Os09g0491692
UDT1
Os01g0328700
Os02g0265200
Os02g0573500
Os08g0183900
Os09g0533800
LOC_Os03g45770
Os05g0588900
LOC_Os03g57500
Os03g0633400
Os01g0818100
Os05g0574600
Os01g0693400
Ub-CEP52-1
mdr11
Os02g0178000
Os04g0358000
Os02g0135600
TDR
Os02g0672700
LOC_Os03g01910
Os02g0816300
SFR2
Os07g0629900
Os01g0253000
SAP18
Os05g0110600
Os02g0199300
Os02g0703900
LOC_Os07g05800
Os12g0198200
Os09g0354300
IAA10
Os02g0518100
LOC_Os11g48110
Os05g0115100
Os11g0132300
GLU6
MRS2-E
Os07g0644600
Os03g0292700
Os09g0536200
LOC_Os12g02840
Os04g0162500
ILI4
Os01g0877300
Os01g0265000
Os01g0866300
Os08g0558200
Os04g0359700
GH3.7
Os01g0876300
NAC077
Os04g0562500
HOX19
Os05g0417000
Os06g0226700
Os09g0491772
Os08g0249000
Os02g0633066
Os09g0249700
Os08g0436000
Os03g0824100
Os05g0532800
Os04g0678400
Os05g0180600
FRK1
Os02g0626600
Os08g0118500
Os02g0782900
Os02g0125000
Os12g0500800
Os09g0544800
LOC_Os11g06700
LOC_Os12g06610
Os05g0134000
Os02g0681800
CCS
Os09g0531900
Os05g0446900
Os02g0788500
P0552F09.103
MED11
Os12g0298950
LOC_Os03g19040
Os02g0658300
Os07g0558200
OJA1212_C06.5
Os07g0496300
PDIL1-1
Os07g0522900
Os04g0650800
Os05g0409400
Os07g0170000
PURA2
Os06g0291600
GL1-8
MCM5
Os02g0820800
Os12g0628400
AGO12
Os01g0377000
Os01g0597400
Os01g0273800
LOC_Os03g16860
Os10g0527601
Os06g0266400
Os01g0734100
RTFL2
Os05g0135200
LOC_Os11g37860
Os03g0435200
Os04g0617900
Os11g0260100
Os07g0237900
Os04g0669300
Os01g0629600
Os02g0158100
Os09g0298400
PIN5C
LOC_Os10g02480
Os01g0722550
H2B.8
Os04g0586000
LOC_Os10g39460
Os02g0755900
Os04g0614000
Os01g0668600
LOC_Os12g01930
LOC_Os03g02390
Os06g0225200
Os10g0370000
Os12g0188900
Os02g0207900
Os11g0138600
HOX8
Os06g0116300
LOC_Os03g03930
Os02g0600266
Os04g0690500
Os07g0588100
OLE18
LOC_Os03g02020
Os01g0132766
LOC_Os11g03740
CIPK17
Os01g0617650
Os01g0591400
Os04g0671100
Os06g0126250
Os04g0449100
Os10g0506700
Os05g0432700
Os09g0423700
Os09g0470900
Os08g0174900
Os04g0109900
YSL4
CSTLP5
LOC_Os03g44660
LOC_Os12g41930
Os09g0408600
Os05g0357100
Os01g0799100
Os08g0532700
LOC_Os03g61490
LOC_Os03g27030
Os10g0462900
Os09g0461900
Os08g0101100
Os01g0610600
Os04g0479300
UGE-4
Os04g0679050
LOC_Os10g26680
LOC_Os11g10850
Os04g0487800
TOC75
Os04g0558400
Os07g0114400
Os05g0591800
LOC_Os03g60210
Os07g0209800
Os08g0404000
Os01g0826900
LOC_Os11g02530
LOC_Os03g48850
LOC_Os12g43660
LOC_Os10g39200
ROC4
Os09g0410700
LOC_Os12g03990
Os02g0199800
Os08g0508500
CCZ1
Os07g0668800
GRXC8
Os02g0224900
LOC_Os03g07250
TULP13
Os01g0628700
ACT1
Os01g0315201
Os03g0205300
Os05g0553700
Os05g0480200
Os03g0158200
Os08g0517600
Os10g0146200
Os05g0361000
NAC15
LOC_Os03g09160
CPK25
ARP3
Os01g0143100
Os12g0189500
LOC_Os12g07490
MADS50
Os01g0866500
2ODD21
Os09g0462400
Os02g0532500
Os08g0239300
OsIPT3
LOC_Os11g04770
Os05g0565000
Os07g0139150
LOC_Os03g10200
Os07g0695300
BGLU34
Os03g0651800
LOC_Os03g10940
Os05g0325200
Os05g0373000
Os06g0103800
Os05g0495700
OSH43
Os10g0190800
LOC_Os11g04380
Os02g0476400
RR25
Os10g0513300
Os06g0609600
Os04g0445700
DOF4
Os01g0703600
TIP2-1
Os10g0197200
Os05g0200500
Os02g0306250
OSJNBa0031O09.05
Os09g0571500
CMT2
U2AF35A
Os07g0178900
Os02g0690800
Os04g0482800
HSFB1
Os01g0162500
Os07g0242800
LOC_Os10g39890
Os01g0782500
Os09g0452900
Os03g0732000
Os01g0305900
Os01g0750000
Os01g0226600
Os08g0238500
Os04g0375300
Os02g0226600
LAC15
Os05g0589200
Os04g0402100
Os01g0738400
Os04g0326100
Os02g0755000
Os03g0795400
Os04g0423100
LOC_Os03g61440
LOC_Os12g05440
Os06g0683100
LOC_Os10g36870
Os09g0365450
Os01g0368700
Os05g0225101
CYP74A3
LOC_Os11g31330
PIN1B
Os06g0556300
H2B.5
Os04g0344100
GLN1-1
HOX1
Os07g0248500
LOC_Os12g32660
LOC_Os10g40470
Os12g0139201
Os01g0512400
Os06g0687500
Os07g0468100
Os09g0372800
Os09g0428300
Os01g0736600
SWEET7A
Os05g0592000
Os01g0205600
Os04g0584800
Os05g0357525
DUT
Os01g0804400
Os09g0431200
Os07g0502200
Os01g0669100
Os06g0703800
LOC_Os11g34770
Os07g0112000
LOC_Os11g41160
LOC_Os12g30590
LOC_Os11g29350
Os01g0532100
AT9
Os06g0238900
Os04g0449500
LOC_Os03g57260
Os05g0586600
Os07g0664400
Os06g0146250
Os02g0454500
Os10g0489500
Os04g0544200
LOC_Os10g42820
CHI
Os04g0307900
Os11g0109000
ZHD4
LOC_Os12g15400
Os05g0210400
Os05g0447800
Os07g0503500
Os01g0838600
Os02g0574100
Os02g0713700
Os09g0474000
Os10g0179200
STRK1
Os01g0185400
Os02g0131300
Os02g0750400
P0784G04.3
LOC_Os11g01740
Os05g0508300
Os02g0683500
UXS-5
Os01g0312500
P0455C04.25
CSN5
Os05g0228000
Os02g0662100
Os09g0467300
LOC_Os03g45180
Os08g0154225
Os02g0152400
Os07g0192000
Os01g0923900
Os08g0363900
Os06g0328900
LOC_Os03g08600
Os11g0586100
MAN8
Os09g0548300
PL10A
Os01g0216000
Os05g0500000
Os01g0642700
Os02g0790600
Os05g0419200
Os07g0124000
LOC_Os10g30910
Os10g0406300
LOC_Os10g33710
LOC_Os03g13820
LOC_Os11g14940
Os04g0467901
Aldh2a
Os01g0651500
Os02g0594800
Os07g0419500
Os08g0364500
Os08g0405700
SAM2
Os02g0786900
Os06g0609700
Os06g0728700
Os03g0793900
Os01g0713800
FH1
LOC_Os03g50070
Os05g0457600
Os04g0111900
Os01g0926400
MADS20
Os09g0572600
LOC_Os11g02620
GT4
Os09g0533900
Os10g0191100
Os03g0740700
LOC_Os12g13550
Os08g0426866
Os07g0185900
LOC_Os12g13440
LOC_Os03g11690
Os04g0228000
Os01g0120300
Os09g0380200
RPL18
Os09g0420450
Os04g0118500
Os02g0127600
Os01g0179200
LOC_Os12g14330
Os01g0580150
mdr17
Os12g0552200
HAK24
LOC_Os10g22560
Os06g0101300
Os03g0315800
Os02g0736600
Os06g0193300
Os12g0624100
Os08g0225400
BGLU17
Os02g0543400
Os05g0382600
Os01g0137400
U2AF65B
LOC_Os11g44940
Os02g0655700
Os05g0421900
CYP714D1
Os04g0446500
Os01g0115500
Os09g0103600
Os11g0202600
Os09g0105900
Os08g0327700
Os06g0175500
Os08g0543900
Os05g0384800
LOC_Os11g13860
LOC_Os11g16430
Os09g0498500
Os07g0204900
Os04g0209300
LOC_Os03g19780
Os10g0125100
Os06g0184300
NAC068
LOC_Os10g28700
Os08g0114300
Os04g0395600
Os06g0182100
LOC_Os03g60100
LOC_Os11g10170
DRB7
Os07g0118000
Os05g0160100
Os06g0671300
Os02g0186200
Os02g0219200
Os01g0748000
LOC_Os03g05200
Os01g0960800
PHT2
Os01g0378600
Os07g0636800
Os07g0455100
Os05g0165500
Os05g0478700
Os01g0631800
Os09g0507600
CKX3
Os08g0151600
LOC_Os03g04570
LOC_Os03g30200
Os01g0679700
Os08g0178650
Os11g0241900
Os01g0546700
Os02g0101400
Os04g0608700
Os04g0319700
Os07g0559400
CYP76M8
LOC_Os11g18880
UBQ3
SPX1
Os06g0562300
CSLF3
RPA2B
Os10g0178800
Os07g0209100
NFYB8
Os04g0557500
Os04g0418500
Os01g0909400
Os09g0460400
Os08g0564800
Os08g0144000
Os09g0568500
Os11g0208700
Os08g0446800
TAF1
Os11g0187100
Os08g0175200
LOC_Os03g16210
Os05g0279900
LOC_Os03g50440
VTE4
Os08g0411100
LOC_Os11g43140
Os08g0411000
Os08g0272601
LOC_Os03g37490
Os05g0106700
LOC_Os03g07370
Os03g0730700
Os02g0768200
Os01g0769700
Os02g0566500
Os03g0747400
Os01g0118400
GLU9
Os08g0430200
APX1
Os10g0558900
SODCC2
Os05g0593200
Os02g0499000
LOC_Os03g09980
BGLU29
Os02g0445100
LOC_Os11g24510
Os09g0547300
LOC_Os11g10750
Os05g0550700
Os05g0344400
Os07g0100800
Os09g0321200
Os02g0327700
Os08g0266300
Os04g0667800
Os02g0242550
Os09g0402100
Os06g0144200
Os07g0205000
Os12g0625966
Os07g0616200
Os09g0457900
Os06g0275800
Os06g0651100
Os04g0545000
Os01g0360600
Os03g0695100
LOC_Os03g15850
LOC_Os03g14530
Os02g0175900
LOC_Os12g43580
LOC_Os10g38580
Os01g0732300
Os02g0299200
Os05g0378900
LOC_Os03g01550
Os06g0729900
Os04g0165200
Os01g0800500
SAP12
Os06g0190500
Os03g0835700
LOC_Os11g33300
prx77
Os08g0137400
Os07g0141900
WRKY11
Os01g0926200
Os01g0358300
Os08g0477800
Os01g0173900
Os12g0409700
Os02g0247200
Os04g0486400
Os01g0192000
Os05g0301600
Os02g0316200
Os05g0541700
SWEET7C
Os05g0110100
LOC_Os12g33230
Os01g0939500
BC1LP1
Os07g0404300
LOC_Os11g02580
SGS3
Os05g0221200
Os04g0542000
WRKY42
Os02g0795000
Os02g0649800
Os03g0764200
Os07g0129800
24K23.3
Os06g0192800
Os04g0176400
Os11g0634700
Os08g0159900
LOC_Os03g59660
Os04g0489800
BGLU7
ABCG41
Os06g0152500
EGY3
LOC_Os11g29120
Os08g0507000
Os08g0546400
EXPA23.2
ADK-A
BIP4
Os01g0861400
Os05g0355200
LOC_Os03g53050
LOC_Os10g06630
Os06g0698600
LPR5
Os10g0106100
CPK16
Os02g0724400
Os02g0100700
Os01g0174300
Os01g0223000
KSL2
Os05g0150500
Os08g0190800
AMPD
Os02g0111600
Os02g0569900
SCP26
Os02g0815000
Os07g0574100
Os05g0415400
Os01g0878800
EIN2
Os02g0795900
MAN5
OJ1485_B09.11
BGLU10
Os02g0809100
LOC_Os12g36840
LOC_Os03g08840
Os01g0679900
LOC_Os10g19334
Os02g0634100
Os07g0575600
ABCG42
Os01g0953200
LOC_Os10g38870
ABCG34
LOC_Os12g44110
LOC_Os10g34360
Os05g0391500
Os03g0718700
Os03g0301700
Os01g0279200
Os05g0305900
LOC_Os03g61040
LOC_Os10g21360
LOC_Os03g13100
Os12g0278800
RCN1
Os08g0512500
Os05g0129200
Os02g0658900
Os08g0206500
OsSERK1
Os10g0439700
Os02g0151100
Os01g0235900
Os02g0779000
Os01g0908100
BGLU16
Os08g0227100
Os09g0486700
Os10g0524900
Os06g0151200
Os07g0496200
Os02g0648100
Os07g0271000
Os08g0320200
Os02g0609400
Os01g0753000
Os05g0319700
Os01g0332500
CCD7
Os05g0122500
LOC_Os03g61550
Os09g0383400
Os05g0342000
Os08g0359600
Os08g0130900
Os01g0699600
HAK19
BGLU9
Os05g0545200
LOC_Os12g44070
Os02g0100600
Os01g0919100
Os08g0111300
Os01g0602200
Os01g0561600
LFNR2
Os06g0585982
Os07g0558900
Os05g0563600
ACR2.2
Os04g0430700
Os10g0319166
Os08g0371608
Os11g0249900
IAA31
Os05g0135100
Os07g0583700
Os06g0118700
Os07g0300200
Os02g0773500
LOC_Os03g21914
OPR1
Os08g0195900
Os07g0274300
Os04g0573900
LOC_Os03g08980
Os10g0125300
Os02g0734500
Os02g0687100
Os05g0294600
Os02g0114700
Os07g0113600
LOC_Os12g26880
Os12g0242500
Os04g0574200
Os03g0255100
Os04g0493300
Os10g0182800
LOC_Os10g02630
Os02g0169700
Os09g0498300
LOC_Os03g37411
Os03g0422702
Os01g0297200
Os03g0430500
Os01g0878400
Os06g0481850
Os12g0129000
rf-1
Os01g0680200
Os04g0461000
TPS13
Os07g0494300
LOC_Os10g14194
LOC_Os12g12380
Os07g0470700
LOC_Os11g37300
OSJNBa0004B13.27
SAT4
Os02g0461000
Os09g0500900
Os06g0308100
Os11g0201360
Os03g0290300
LOC_Os03g09880
LOC_Os11g47680
SGT1
Os09g0564200
Os03g0424300
Os02g0614400
LOC_Os11g06680
Os03g0397600
Os12g0526800
Os02g0535901
Os06g0249500
Os04g0653100
Os01g0788500
Os09g0372200
Os02g0788400
Os11g0544500
Os07g0188700
Os03g0717000
Os05g0200700
UXS-3
Os02g0187000
CPK13
Os01g0793500
Os10g0177300
Os04g0450000
Os08g0109300
Os05g0220300
Os06g0715400
Os07g0489200
Os05g0244600
Os09g0423400
LOC_Os10g08026
Os08g0462800
Os02g0807900
Os02g0533300
Os07g0141400
Os05g0493800
Os01g0747800
PHT1
Os01g0818000
Os07g0489800
LAC17
Os03g0837400
Os05g0478400
LOC_Os10g40559
ARF10
Os07g0603800
Os02g0793200
Act
Os10g0489200
LOC_Os11g04350
CMT1
Os08g0137300
MCM9
Os07g0588900
Os04g0436800
Os01g0928000
Os04g0645600
LOC_Os03g55760
LOC_Os03g29770
Os01g0612800
Os07g0204400
LOC_Os03g13230
Os07g0283050
Os07g0517600
CAM1-3
ARF14
Os01g0806000
Os07g0608400
ZFP39
LOC_Os11g38020
LOC_Os10g34820
Os03g0103400
Os01g0976100
Os03g0415600
Os04g0433000
Os09g0316000
Os02g0301800
FZP
Os02g0118200
NFYC4
PXG
Os04g0399300
LOC_Os10g06140
Os07g0507700
Os04g0649200
Os05g0426100
Os01g0384800
DREB
Os02g0715000
Os09g0368850
PAO6
GL1-10
Os08g0125200
Os08g0478500
Os07g0590500
Os01g0693900
LPA1
Os05g0160800
Os05g0214400
OsPBA1
Os03g0694000
LOC_Os03g26310
ADIPOR3
OST1A
AGPL4
Os01g0953500
Os07g0195100
EXPA7
CDKF-2
Os04g0670800
Os08g0199100
EXLA1
Os01g0836700
LOC_Os11g17930
LOC_Os03g21730
LOC_Os03g24510
Os05g0567200
Os07g0481300
Os01g0962200
Os10g0174933
UGP
Os12g0621300
Os02g0257300
Os08g0112900
Os05g0455900
Os06g0166000
HAK8
Os07g0565700
Os02g0811400
Os01g0737600
prx64
Os08g0280001
Os04g0194466
Os10g0134700
Os05g0171200
EMSA1
Os08g0153300
Os06g0554300
Os01g0293900
Os02g0123200
LOC_Os03g48180
Os01g0923200
LOC_Os03g19390
Os12g0158600
Os06g0545200
Os09g0375900
Os03g0101600
AGPL1
Os08g0552100
LOC_Os10g38080
Os04g0348300
Os07g0663500
Os02g0787000
LOC_Os10g35960
Os08g0149900
Os02g0564400
LOC_Os03g21540
CSLA7
LOC_Os03g22180
Os02g0135800
ARF17
Os08g0130300
Os04g0630300
Os02g0774300
LOC_Os03g16260
Os01g0128000
Os01g0811300
Os01g0566800
LOC_Os10g07200
ARF15
Os01g0232200
Os12g0109633
Os07g0658200
SCAMP3
Os04g0604800
Os08g0556300
Os04g0109400
Os03g0650900
Os02g0684000
Os01g0721300
LOC_Os03g45390
Os03g0416500
LOC_Os03g22040
Os04g0677800
Os04g0686800
Os09g0275200
Os04g0398600
Os09g0127300
Os01g0229200
Os05g0104700
Os02g0450000
Os05g0321900
Os05g0208000
LOC_Os11g27730
Os05g0497300
Os05g0527000
Os08g0189850
Os03g0158700
LOC_Os10g04380
LOC_Os03g19650
Os02g0704966
Os02g0521500
Os02g0541700
LOC_Os03g37290
LOC_Os11g36490
LOC_Os03g03280
Os08g0124500
LOC_Os03g01210
Os09g0482800
ARF5
Os06g0146100
HOX11
Os12g0619100
Os03g0325000
Os02g0128200
Os08g0154250
Os01g0116400
PHT1-4
Os02g0175600
Os07g0111700
XOAT6
Os08g0560500
EHD2
Os09g0476100
LOC_Os03g19260
Os03g0595600
Os01g0786700
XOAT2
Os05g0124000
Os06g0640100
PIN5A
Os02g0634700
Os08g0143600
Os03g0286100
Os03g0180100
Os06g0666100
Os07g0192300
Os04g0685000
Os02g0676800
LOC_Os12g44240
LOC_Os03g23970
Os07g0141100
PP2C30
Os07g0165000
RR31
NAC067
Os02g0249300
Os03g0416400
ML4
Os04g0225100
LOC_Os03g06300
P0618H09.21
Os08g0559700
HSP81-3
Os01g0895200
LOC_Os03g58960
LOC_Os11g47650
Os12g0149700
LOC_Os11g27264
Os11g0546200
Os08g0155100
Os02g0684150
Os02g0603000
Os02g0448000
Os01g0337100
MST7
Os09g0458100
Os06g0602700
Os03g0198900
Os12g0178000
LOC_Os10g23180
LOC_Os03g07150
MTP1
Os06g0165500
Os01g0568650
Os04g0380800
LOC_Os10g33210
Os02g0761600
PAE1
LOC_Os03g60810
Os04g0602100
Os04g0423600
Os04g0403701
LOC_Os12g25710
P0617C02.122-1
CIPK22
Os07g0528400
Os01g0242200
Os02g0489500
CIPK30
Os02g0547300
GATC
CYCD4-1
Os01g0121500
Os01g0107700
LOC_Os03g07620
Os06g0159725
LOC_Os03g55400
Os07g0418000
LOC_Os10g01560
Os01g0963400
GBP
Os06g0582600
Os06g0215100
LOC_Os11g42500
LOC_Os10g42670
LOC_Os03g59300
Os07g0669100
BZR3
Os07g0625800
HSFC2B
Os08g0163200
Os10g0499400
LOC_Os03g45830
Os06g0160400
LOC_Os10g20890
Os05g0178900
H2B1
Os06g0136000
Os04g0116900
Os06g0711800
Os05g0585800
UAM2
CYP93G1
Os05g0274900
LOC_Os03g59250
Os09g0128600
Os09g0559200
LOC_Os11g31470
LOC_Os03g42760
Os08g0553500
Os03g0724300
Os11g0593000
Os07g0230500
Os01g0828200
Os08g0375700
Os05g0231100
LOC_Os03g02460
Os06g0213900
IAA7
WAXY
Os04g0533900
Os08g0374000
Os05g0461400
Os01g0217100
RPL2
Os02g0764200
Os08g0205150
P0497A05.16
Os04g0518100
Os02g0546600
Os05g0209100
Os01g0699900
Os12g0614851
NAR2.1
LOC_Os03g59470
Os05g0585200
Os08g0517500
Os01g0731600
Os04g0686700
Os05g0207700
Os06g0285300
ABCG52
Os06g0644300
CSLC3
Os01g0116200
Os06g0681400
Os06g0273700
Os08g0464000
Os07g0185200
EIF4A3A
Os04g0662200
Os01g0628900
Os03g0755800
Os01g0251200
Os01g0641800
Os04g0398700
Os05g0275000
EX1
Os07g0166700
Os03g0841600
CAD7
Os04g0605900
Os02g0753400
LOC_Os03g16890
B1046G12.22
Os07g0527000
Os06g0175800
Os02g0826500
Os07g0122800
Os02g0461700
Os01g0944800
LOC_Os03g60800
Os09g0287000
Os02g0820500
Os02g0458100
Os03g0665000
Os12g0131200
LOC_Os12g38870
Os02g0734300
Os11g0634800
Os05g0224700
Os03g0824700
Os03g0665700
Os10g0529800
Os07g0516600
Os03g0118700
Os02g0179300
LOC_Os10g36350
Os04g0114300
Os02g0629400
Os02g0820300
Os07g0642200
Os02g0494700
APX2
LOC_Os03g49400
Os11g0592300
Os07g0656400
Os01g0650200
Os09g0125900
Os01g0721900
Os02g0535000
HOX23
Os07g0121000
Os07g0644000
Os04g0267950
Os04g0670600
Os06g0623300
Os02g0608300
ARF4
Os04g0630100
Os07g0192700
Os07g0660000
Os06g0212400
Os09g0381600
Os08g0413000
Os12g0446300
Os07g0643700
Os06g0553200
Os01g0183100
Os06g0286700
Os01g0785600
GLN
LOC_Os03g12430
Os03g0794200
LOC_Os03g20840
Os09g0439050
Os07g0598000
Os05g0495000
Os06g0526600
SCL7
CYP99A3
P0402A09.2
Os05g0104600
CSLA1
AHP2
Os01g0869500
Os06g0115200
Os11g0294800
CDKF-1
LOC_Os03g46200
RR29
Os08g0254300
CYCA2-1
Os08g0156600
Os12g0138050
Os08g0401500
Os09g0250800
Os11g0239400
Os05g0405600
Os01g0558200
Os01g0824900
Os09g0313600
LOC_Os10g10130
Os09g0491820
Os04g0212700
LOC_Os03g52690
Os02g0813600
Os05g0134200
EXPB4
LOC_Os03g19070
Os02g0663100
V-ATPase B
Os04g0491200
Os01g0113800
Os08g0158300
LOC_Os03g06890
Os08g0564500
SPPL2
ADIPOR1
Os05g0380800
Os04g0686650
Os06g0210000
Os02g0610700
Os01g0586800
Os05g0431700
LOC_Os10g20840
Os01g0118600
Os07g0582500
LOC_Os10g25870
Os09g0345000
OJA1212_C06.19
LOC_Os03g25970
MADS29
LOC_Os11g24140
Os10g0418000
EXPB10
Os08g0267300
Os05g0429400
Os06g0283200
Os06g0355900
Os03g0619151
Os07g0105100
Os12g0507300
Os04g0577300
Os02g0733800
Os04g0552700
Os02g0219800
LOC_Os03g12250
Os01g0975300
Os11g0220232
OSJNBa0084A10.16
LOC_Os11g12480
Os09g0564500
Os09g0454600
PAC1A
GRC2
Os06g0727900
CIPK2
Os10g0545500
OSK1
Os01g0132500
Os08g0196900
Os03g0400700
DAD1
Os01g0298400
Os01g0884400
Os07g0150100
Os09g0559600
Os02g0674233
Os02g0130200
Os04g0402500
LOC_Os03g05980
Os07g0498900
Os09g0532500
Os02g0139100
Os06g0190000
HKT8
Os02g0720400
CYP85A1
Os05g0502800
Os02g0281150
Os01g0351800
Os08g0175000
Os04g0508100
Os10g0106600
qSH1
DAO
Os04g0655000
BOP1
NLP2
D14
LOC_Os03g07340
Os01g0512700
OSJNBb0004A17.20
rpl12-1
Os01g0595600
Os02g0523300
Os02g0478500
4CLL5
Os07g0656700
Os01g0153200
Os10g0468250
LOC_Os03g08580
FH16
Os03g0612400
Os01g0835500
Os02g0200300
LOC_Os03g58510
Os06g0637500
Os02g0100200
MADS56
LAC1
Os06g0699800
CSLA9
Os06g0619200
Os04g0448700
Os09g0503000
Os05g0567600
Os01g0867800
Os02g0828566
WNK5
Os08g0406500
Os05g0568000
ILI5
Os05g0519000
DPK3
LOC_Os03g59310
Os02g0771200
Os06g0145800
Os10g0190900
Os06g0306600
Os05g0108600
LOC_Os03g16090
Os09g0571400
Os01g0602800
Os04g0561100
Os02g0705500
Os01g0311700
LOC_Os03g38050
Os08g0552000
Os06g0692600
Os07g0201300
Os12g0154800
LOC_Os11g10740
Os01g0223600
PPT2
Os04g0308100
Os08g0102800
Os06g0189100
Os07g0248600
LOC_Os12g42730
CIN1
Os05g0359500
Os07g0564100
Os07g0589200
XIAO
Os05g0121900
LOC_Os12g38650
Os04g0464800
Os01g0382200
ZFP37
LOC_Os11g08300
Os11g0691500
NAL1
BGLU23
Os01g0212700
OsHAP3D
LOC_Os03g21870
LOC_Os03g40070
Os07g0582850
ITPK1
Os01g0160100
LOC_Os03g15440
AP2-4
Os05g0475400
Os08g0546100
Os07g0140232
Os03g0221800
Os11g0244800
SODCC1
Os08g0103600
Os01g0163600
Os06g0106800
Os01g0897200
Os03g0603500
Os01g0720800
Os10g0469300
Os05g0125300
Os07g0111900
CYCA1-3
LOC_Os10g37980
CIPK25
Os06g0192200
Os05g0452600
KIN7L
Os04g0562800
Os06g0707800
LOC_Os03g37120
LOC_Os10g05200
Os01g0158500
Os12g0135300
Os06g0155300
Os08g0244500
Os07g0570600
Os04g0658700
Os07g0457100
RSZ23
Os04g0382100
CSTLP3
Os04g0491000
Os07g0458700
Os01g0227700
Os12g0629600
LOC_Os10g07400
LOC_Os12g44180
RPS17
Os02g0479400
Os08g0128700
Os02g0599700
Os09g0416200
LOC_Os03g59450
Os05g0531100
Os01g0163100
Os06g0693200
Os01g0140700
Os05g0473000
LOC_Os10g20450
Os06g0238700
Os09g0434500
Os01g0958900
LOC_Os10g41240
LOC_Os03g44000
Os01g0673600
LOC_Os12g09089
Os08g0507100
Os01g0727500
Os07g0686600
Os11g0259800
LOC_Os10g35800
Os06g0127700
Os04g0317400
Os11g0141400
LOC_Os03g39010
Os01g0681900
Os07g0120400
TIM9
Os01g0328900
OLE16
LOC_Os12g38380
Os06g0499400
Os08g0517700
Os01g0967200
LOC_Os03g21460
Os04g0674700
LOC_Os10g33760
Os05g0490800
LOC_Os11g25700
KAO
CINV1
Os11g0562266
Os03g0300100
Os12g0614100
Os02g0158900
Os01g0798900
Os11g0549686
MADS30
Os06g0266266
Os02g0566800
Os08g0113300
Os06g0704000
LOC_Os11g01300
LOC_Os03g50120
Os02g0662000
LOC_Os10g06950
CSLA3
Os02g0491700
Os06g0238550
Os03g0279500
LOC_Os03g52070
Os01g0650900
Cht11
Os04g0326432
Os07g0167200
Os07g0166100
Os10g0151500
CIPK20
LOC_Os03g50380
MADS17
Os07g0693650
Os09g0439400
CBP31
Os10g0498300
Os02g0309200
LOC_Os12g03470
LOC_Os10g39660
LOC_Os11g45050
Os09g0536300
Os01g0533900
Os11g0494100
Os12g0109200
Os08g0484500
Os03g0115300
Os02g0456800
Os06g0473800
Os01g0935000
Os08g0441500
Os01g0714800
Os12g0637000
OSJNBb0111K12.17
Os09g0397300
Os03g0656000
Os05g0497675
CPK19
Os11g0598500
Os12g0595600
LOC_Os10g08930
LOC_Os03g52640
Os10g0133400
PHT1-9
Os08g0450900
DGK1
Os04g0657500
Os08g0384000
Os04g0692200
Os03g0834466
Os04g0506300
Os07g0545900
LOC_Os12g02880
Os05g0110700
Os05g0378500
Os06g0531000
F3H-1
Os01g0103800
Os09g0458800
SUT4
Os05g0106500
Os02g0821400
Os02g0745600
CSLD1
AT1
LOC_Os12g10660
LOC_Os12g05690
Os10g0501000
Os01g0638000
TULP12
LIS
Os07g0647500
LOC_Os11g10400
Os11g0168500
Os07g0123300
Os09g0571100
LOC_Os03g17150
Os02g0122600
LOC_Os03g19090
Os01g0294300
Os06g0141950
Os06g0677700
Os01g0350200
Os04g0502300
Os01g0153250
Os02g0318450
MADS58
Os06g0561000
Os07g0615400
Os01g0701700
Os07g0525400
Os05g0490700
Os02g0676000
Os05g0128000
CDKB2-1
Os02g0632100
Os01g0301500
Os05g0560200
Cht1
Os06g0141100
Os06g0535100
MADS2
Os05g0462900
LFL1
Os11g0142900
Os05g0429700
LP1
Os05g0389800
Os06g0167600
Os09g0532200
Os06g0605900
Os04g0661300
HSP18.9
Os07g0481100
SHL2
Os08g0388900
Os07g0260400
Os07g0275100
Os01g0552300
Os09g0375000
Os04g0685500
LOC_Os03g06680
Os04g0522800
Os12g0446900
NH5.1
Os07g0520100
RAB16C
Os01g0511400
Os07g0567700
LOC_Os03g13760
Os11g0619800
MPK16
Os08g0365800
Os01g0243200
Os04g0490400
Os01g0649900
[truncated: 13,192 more rows]
