# Supplementary material for: Rounding up the annual ryegrass genome: High-quality reference genome of Lolium rigidum
Source: Front Genet. 2022 Nov 1;13:1012694. doi: 10.3389/fgene.2022.1012694 (PMC9664059; doi:10.3389/fgene.2022.1012694)
Supplement: Supplementary file 1 [file Presentation1.zip › Supplementary Table S3 - GO enrichment output.csv]

Analysis Type:	PANTHER Overrepresentation Test (Released 20220202)
Annotation Version and Release Date:	GO Ontology database DOI: 10.5281/zenodo.6399963 Released 2022-03-22
Analyzed List:	upload_1 (Oryza sativa)
Reference List:	Oryza sativa (all genes in database)
Test Type:	FISHER
Correction:	BONFERRONI
Bonferroni count:	2108
GO biological process complete	Oryza sativa - REFLIST (43658)	upload_1 (15118)	upload_1 (expected)	upload_1 (over/under)	upload_1 (fold Enrichment)	upload_1 (P-value)
xylan biosynthetic process (GO:0045492)	39	39	13.51	+	2.89	1.20E-02
xenobiotic detoxification by transmembrane export across the plasma membrane (GO:1990961)	39	38	13.51	+	2.81	2.08E-02
xenobiotic export from cell (GO:0046618)	39	38	13.51	+	2.81	2.08E-02
lignin metabolic process (GO:0009808)	55	53	19.05	+	2.78	4.28E-04
xyloglucan metabolic process (GO:0010411)	53	51	18.35	+	2.78	8.30E-04
cell wall polysaccharide biosynthetic process (GO:0070592)	74	71	25.62	+	2.77	5.36E-06
hydrogen peroxide catabolic process (GO:0042744)	144	137	49.86	+	2.75	2.55E-13
hydrogen peroxide metabolic process (GO:0042743)	144	137	49.86	+	2.75	2.55E-13
cellulose metabolic process (GO:0030243)	73	69	25.28	+	2.73	1.25E-05
xenobiotic transport (GO:0042908)	50	47	17.31	+	2.71	3.90E-03
cellular component macromolecule biosynthetic process (GO:0070589)	77	71	26.66	+	2.66	1.51E-05
cell wall macromolecule biosynthetic process (GO:0044038)	77	71	26.66	+	2.66	1.51E-05
reactive oxygen species metabolic process (GO:0072593)	159	146	55.06	+	2.65	1.74E-13
cellulose biosynthetic process (GO:0030244)	46	42	15.93	+	2.64	2.58E-02
cellular response to ethylene stimulus (GO:0071369)	64	58	22.16	+	2.62	4.55E-04
ethylene-activated signaling pathway (GO:0009873)	63	57	21.82	+	2.61	6.24E-04
cellular response to abscisic acid stimulus (GO:0071215)	83	75	28.74	+	2.61	9.17E-06
cellular response to alcohol (GO:0097306)	83	75	28.74	+	2.61	9.17E-06
plant-type cell wall organization (GO:0009664)	62	56	21.47	+	2.61	8.60E-04
oligopeptide transport (GO:0006857)	51	46	17.66	+	2.60	8.43E-03
peptide transport (GO:0015833)	51	46	17.66	+	2.60	8.43E-03
abscisic acid-activated signaling pathway (GO:0009738)	79	71	27.36	+	2.60	3.47E-05
diterpenoid metabolic process (GO:0016101)	66	59	22.85	+	2.58	6.00E-04
cell wall biogenesis (GO:0042546)	168	150	58.18	+	2.58	4.17E-13
plant-type secondary cell wall biogenesis (GO:0009834)	56	50	19.39	+	2.58	4.11E-03
protein refolding (GO:0042026)	46	41	15.93	+	2.57	4.20E-02
flavonoid biosynthetic process (GO:0009813)	46	41	15.93	+	2.57	4.20E-02
flavonoid metabolic process (GO:0009812)	46	41	15.93	+	2.57	4.20E-02
phosphorelay signal transduction system (GO:0000160)	117	104	40.52	+	2.57	1.66E-08
plant-type cell wall organization or biogenesis (GO:0071669)	156	138	54.02	+	2.55	8.89E-12
hemicellulose metabolic process (GO:0010410)	112	99	38.78	+	2.55	7.98E-08
plant-type cell wall biogenesis (GO:0009832)	108	95	37.40	+	2.54	1.97E-07
auxin-activated signaling pathway (GO:0009734)	124	109	42.94	+	2.54	1.05E-08
cell wall polysaccharide metabolic process (GO:0010383)	122	107	42.25	+	2.53	2.05E-08
cell wall macromolecule metabolic process (GO:0044036)	146	128	50.56	+	2.53	1.41E-10
polysaccharide biosynthetic process (GO:0000271)	177	155	61.29	+	2.53	3.90E-13
diterpenoid biosynthetic process (GO:0016102)	56	49	19.39	+	2.53	1.05E-02
cytokinin-activated signaling pathway (GO:0009736)	62	54	21.47	+	2.52	3.73E-03
phenylpropanoid biosynthetic process (GO:0009699)	54	47	18.70	+	2.51	1.32E-02
beta-glucan metabolic process (GO:0051273)	84	73	29.09	+	2.51	4.57E-05
cellular polysaccharide biosynthetic process (GO:0033692)	158	137	54.71	+	2.50	4.70E-11
phenylpropanoid metabolic process (GO:0009698)	112	97	38.78	+	2.50	2.23E-07
cellular response to auxin stimulus (GO:0071365)	126	109	43.63	+	2.50	2.28E-08
amide transport (GO:0042886)	66	57	22.85	+	2.49	1.67E-03
cell wall organization (GO:0071555)	314	271	108.73	+	2.49	9.77E-24
pectin catabolic process (GO:0045490)	65	56	22.51	+	2.49	2.28E-03
secondary metabolic process (GO:0019748)	176	151	60.95	+	2.48	3.51E-12
cellular response to cytokinin stimulus (GO:0071368)	63	54	21.82	+	2.48	4.29E-03
export across plasma membrane (GO:0140115)	62	53	21.47	+	2.47	5.94E-03
pectin metabolic process (GO:0045488)	89	76	30.82	+	2.47	3.72E-05
galacturonan metabolic process (GO:0010393)	89	76	30.82	+	2.47	3.72E-05
response to cytokinin (GO:0009735)	67	57	23.20	+	2.46	2.94E-03
SCF-dependent proteasomal ubiquitin-dependent protein catabolic process (GO:0031146)	91	77	31.51	+	2.44	4.81E-05
secondary metabolite biosynthetic process (GO:0044550)	97	82	33.59	+	2.44	1.73E-05
peptidyl-serine phosphorylation (GO:0018105)	84	71	29.09	+	2.44	1.87E-04
response to ethylene (GO:0009723)	84	71	29.09	+	2.44	1.87E-04
regulation of cyclin-dependent protein serine/threonine kinase activity (GO:0000079)	70	59	24.24	+	2.43	1.85E-03
protein autophosphorylation (GO:0046777)	70	59	24.24	+	2.43	1.85E-03
external encapsulating structure organization (GO:0045229)	340	286	117.74	+	2.43	5.61E-24
response to oomycetes (GO:0002239)	79	66	27.36	+	2.41	5.96E-04
defense response to oomycetes (GO:0002229)	79	66	27.36	+	2.41	5.96E-04
peptidyl-serine modification (GO:0018209)	85	71	29.43	+	2.41	2.13E-04
glucan biosynthetic process (GO:0009250)	115	96	39.82	+	2.41	1.27E-06
cell wall organization or biogenesis (GO:0071554)	415	346	143.71	+	2.41	6.25E-29
regulation of cyclin-dependent protein kinase activity (GO:1904029)	72	60	24.93	+	2.41	2.30E-03
transmembrane receptor protein serine/threonine kinase signaling pathway (GO:0007178)	77	64	26.66	+	2.40	1.13E-03
enzyme-linked receptor protein signaling pathway (GO:0007167)	77	64	26.66	+	2.40	1.13E-03
response to toxic substance (GO:0009636)	295	244	102.15	+	2.39	1.74E-19
xylan metabolic process (GO:0045491)	63	52	21.82	+	2.38	1.73E-02
detoxification (GO:0098754)	276	226	95.57	+	2.36	1.90E-17
protein targeting to membrane (GO:0006612)	77	63	26.66	+	2.36	1.80E-03
hormone-mediated signaling pathway (GO:0009755)	410	335	141.98	+	2.36	7.21E-27
cellular response to hormone stimulus (GO:0032870)	418	341	144.75	+	2.36	3.16E-27
response to water (GO:0009415)	70	57	24.24	+	2.35	6.93E-03
mitotic cell cycle phase transition (GO:0044772)	59	48	20.43	+	2.35	4.04E-02
cell cycle phase transition (GO:0044770)	59	48	20.43	+	2.35	4.04E-02
cellular oxidant detoxification (GO:0098869)	218	177	75.49	+	2.34	4.19E-13
glucan metabolic process (GO:0044042)	202	164	69.95	+	2.34	7.10E-12
cellular glucan metabolic process (GO:0006073)	196	159	67.87	+	2.34	1.96E-11
response to water deprivation (GO:0009414)	68	55	23.55	+	2.34	1.31E-02
cell surface receptor signaling pathway (GO:0007166)	261	211	90.38	+	2.33	8.91E-16
cellular polysaccharide metabolic process (GO:0044264)	259	209	89.69	+	2.33	1.67E-15
hormone metabolic process (GO:0042445)	93	75	32.20	+	2.33	2.43E-04
regulation of protein serine/threonine kinase activity (GO:0071900)	81	65	28.05	+	2.32	1.91E-03
cellular response to endogenous stimulus (GO:0071495)	425	341	147.17	+	2.32	2.71E-26
cellular response to toxic substance (GO:0097237)	234	187	81.03	+	2.31	2.04E-13
cellular detoxification (GO:1990748)	234	187	81.03	+	2.31	2.04E-13
carbohydrate derivative transport (GO:1901264)	79	63	27.36	+	2.30	3.55E-03
potassium ion transmembrane transport (GO:0071805)	64	51	22.16	+	2.30	3.14E-02
cellular carbohydrate biosynthetic process (GO:0034637)	205	163	70.99	+	2.30	2.41E-11
polysaccharide metabolic process (GO:0005976)	395	314	136.78	+	2.30	1.12E-23
cellular response to organic substance (GO:0071310)	483	381	167.25	+	2.28	1.35E-28
potassium ion transport (GO:0006813)	70	55	24.24	+	2.27	2.59E-02
protein deubiquitination (GO:0016579)	97	76	33.59	+	2.26	4.09E-04
response to abscisic acid (GO:0009737)	151	118	52.29	+	2.26	2.25E-07
response to auxin (GO:0009733)	215	168	74.45	+	2.26	3.16E-11
cellular response to chemical stimulus (GO:0070887)	758	592	262.48	+	2.26	6.57E-45
steroid metabolic process (GO:0008202)	102	79	35.32	+	2.24	4.43E-04
chloroplast organization (GO:0009658)	133	102	46.06	+	2.21	1.06E-05
response to cold (GO:0009409)	90	69	31.17	+	2.21	3.41E-03
regulation of protein catabolic process (GO:0042176)	77	59	26.66	+	2.21	1.61E-02
chaperone-mediated protein folding (GO:0061077)	77	59	26.66	+	2.21	1.61E-02
positive regulation of cellular catabolic process (GO:0031331)	111	85	38.44	+	2.21	2.21E-04
positive regulation of catabolic process (GO:0009896)	128	98	44.32	+	2.21	2.14E-05
cellular response to lipid (GO:0071396)	161	123	55.75	+	2.21	2.82E-07
response to acid chemical (GO:0001101)	76	58	26.32	+	2.20	2.17E-02
carbohydrate transmembrane transport (GO:0034219)	88	67	30.47	+	2.20	4.39E-03
response to alcohol (GO:0097305)	155	118	53.67	+	2.20	7.73E-07
regulation of hormone levels (GO:0010817)	134	102	46.40	+	2.20	1.18E-05
endocytosis (GO:0006897)	71	54	24.59	+	2.20	4.52E-02
amino acid transport (GO:0006865)	99	75	34.28	+	2.19	1.68E-03
response to hormone (GO:0009725)	613	463	212.27	+	2.18	3.96E-32
organic acid transport (GO:0015849)	138	104	47.79	+	2.18	1.19E-05
phyllome development (GO:0048827)	100	75	34.63	+	2.17	1.86E-03
response to oxidative stress (GO:0006979)	275	206	95.23	+	2.16	6.25E-13
regulation of protein kinase activity (GO:0045859)	95	71	32.90	+	2.16	3.84E-03
sterol metabolic process (GO:0016125)	87	65	30.13	+	2.16	1.28E-02
response to endogenous stimulus (GO:0009719)	620	463	214.70	+	2.16	2.61E-31
glutathione metabolic process (GO:0006749)	94	70	32.55	+	2.15	5.15E-03
carbohydrate transport (GO:0008643)	113	84	39.13	+	2.15	6.03E-04
cellular response to oxygen-containing compound (GO:1901701)	206	153	71.33	+	2.14	8.30E-09
regulation of protein phosphorylation (GO:0001932)	101	75	34.97	+	2.14	2.16E-03
signal transduction (GO:0007165)	1097	807	379.87	+	2.12	8.74E-55
polysaccharide catabolic process (GO:0000272)	188	138	65.10	+	2.12	1.65E-07
peptidyl-tyrosine modification (GO:0018212)	94	69	32.55	+	2.12	7.92E-03
peptidyl-tyrosine phosphorylation (GO:0018108)	94	69	32.55	+	2.12	7.92E-03
regulation of kinase activity (GO:0043549)	97	71	33.59	+	2.11	6.86E-03
response to chemical (GO:0042221)	1189	868	411.73	+	2.11	3.66E-58
regulation of phosphorylation (GO:0042325)	103	75	35.67	+	2.10	3.80E-03
protein dephosphorylation (GO:0006470)	187	136	64.75	+	2.10	3.26E-07
export from cell (GO:0140352)	154	112	53.33	+	2.10	1.17E-05
carbohydrate biosynthetic process (GO:0016051)	278	202	96.27	+	2.10	1.23E-11
signaling (GO:0023052)	1112	807	385.07	+	2.10	5.06E-53
response to organic substance (GO:0010033)	757	549	262.14	+	2.09	3.94E-35
response to lipid (GO:0033993)	250	180	86.57	+	2.08	6.58E-10
response to bacterium (GO:0009617)	159	114	55.06	+	2.07	1.76E-05
glycosylation (GO:0070085)	208	149	72.03	+	2.07	9.95E-08
response to temperature stimulus (GO:0009266)	194	138	67.18	+	2.05	6.16E-07
establishment of protein localization to membrane (GO:0090150)	117	83	40.52	+	2.05	2.76E-03
protein modification by small protein removal (GO:0070646)	120	85	41.55	+	2.05	1.75E-03
regulation of phosphate metabolic process (GO:0019220)	154	109	53.33	+	2.04	5.33E-05
regulation of phosphorus metabolic process (GO:0051174)	154	109	53.33	+	2.04	5.33E-05
positive regulation of transcription by RNA polymerase II (GO:0045944)	155	109	53.67	+	2.03	8.12E-05
cell division (GO:0051301)	196	137	67.87	+	2.02	1.55E-06
response to salt stress (GO:0009651)	96	67	33.24	+	2.02	4.22E-02
plastid organization (GO:0009657)	165	115	57.14	+	2.01	4.28E-05
regulation of catabolic process (GO:0009894)	155	108	53.67	+	2.01	1.19E-04
intracellular signal transduction (GO:0035556)	352	245	121.89	+	2.01	5.70E-13
response to osmotic stress (GO:0006970)	115	80	39.82	+	2.01	7.12E-03
cell communication (GO:0007154)	1274	885	441.16	+	2.01	1.31E-52
regulation of transferase activity (GO:0051338)	111	77	38.44	+	2.00	1.09E-02
carbohydrate catabolic process (GO:0016052)	293	202	101.46	+	1.99	4.05E-10
response to oxygen-containing compound (GO:1901700)	428	294	148.21	+	1.98	2.13E-15
fatty acid biosynthetic process (GO:0006633)	127	87	43.98	+	1.98	4.27E-03
regulation of protein modification process (GO:0031399)	168	115	58.18	+	1.98	1.10E-04
defense response to bacterium (GO:0042742)	136	93	47.09	+	1.97	2.02E-03
root system development (GO:0022622)	120	82	41.55	+	1.97	7.59E-03
root development (GO:0048364)	120	82	41.55	+	1.97	7.59E-03
peptidyl-amino acid modification (GO:0018193)	469	319	162.41	+	1.96	2.26E-16
proteasome-mediated ubiquitin-dependent protein catabolic process (GO:0043161)	246	167	85.19	+	1.96	1.16E-07
proteasomal protein catabolic process (GO:0010498)	275	186	95.23	+	1.95	1.41E-08
positive regulation of RNA metabolic process (GO:0051254)	386	261	133.67	+	1.95	8.75E-13
fatty acid metabolic process (GO:0006631)	194	131	67.18	+	1.95	2.22E-05
response to abiotic stimulus (GO:0009628)	597	403	206.73	+	1.95	7.88E-21
regulation of cellular catabolic process (GO:0031329)	132	89	45.71	+	1.95	4.47E-03
carbohydrate metabolic process (GO:0005975)	1039	697	359.79	+	1.94	3.86E-37
positive regulation of cellular biosynthetic process (GO:0031328)	348	233	120.51	+	1.93	5.86E-11
organelle localization (GO:0051640)	124	83	42.94	+	1.93	1.40E-02
positive regulation of biosynthetic process (GO:0009891)	350	234	121.20	+	1.93	6.62E-11
positive regulation of macromolecule biosynthetic process (GO:0010557)	340	227	117.74	+	1.93	1.82E-10
cellular carbohydrate metabolic process (GO:0044262)	427	285	147.86	+	1.93	1.27E-13
positive regulation of protein metabolic process (GO:0051247)	132	88	45.71	+	1.93	8.72E-03
response to inorganic substance (GO:0010035)	174	116	60.25	+	1.93	2.38E-04
positive regulation of nucleobase-containing compound metabolic process (GO:0045935)	399	266	138.17	+	1.93	1.53E-12
transmembrane transport (GO:0055085)	1365	908	472.68	+	1.92	2.34E-48
protein folding (GO:0006457)	229	152	79.30	+	1.92	2.97E-06
positive regulation of nitrogen compound metabolic process (GO:0051173)	522	346	180.76	+	1.91	1.06E-16
regulation of RNA biosynthetic process (GO:2001141)	2028	1344	702.26	+	1.91	4.14E-73
regulation of transcription; DNA-templated (GO:0006355)	2028	1344	702.26	+	1.91	4.14E-73
regulation of nucleic acid-templated transcription (GO:1903506)	2028	1344	702.26	+	1.91	4.14E-73
positive regulation of RNA biosynthetic process (GO:1902680)	317	210	109.77	+	1.91	2.25E-09
positive regulation of transcription; DNA-templated (GO:0045893)	317	210	109.77	+	1.91	2.25E-09
positive regulation of nucleic acid-templated transcription (GO:1903508)	317	210	109.77	+	1.91	2.25E-09
shoot system development (GO:0048367)	265	175	91.76	+	1.91	2.16E-07
cellular response to stimulus (GO:0051716)	1912	1261	662.09	+	1.90	2.46E-67
plant organ development (GO:0099402)	255	168	88.30	+	1.90	5.90E-07
regulation of RNA metabolic process (GO:0051252)	2135	1406	739.31	+	1.90	1.58E-75
response to stimulus (GO:0050896)	3698	2432	1280.55	+	1.90	2.13E-138
protein phosphorylation (GO:0006468)	1515	996	524.62	+	1.90	1.17E-51
defense response (GO:0006952)	1040	680	360.13	+	1.89	1.02E-33
response to biotic stimulus (GO:0009607)	346	226	119.81	+	1.89	1.03E-09
protein glycosylation (GO:0006486)	147	96	50.90	+	1.89	6.17E-03
macromolecule glycosylation (GO:0043413)	147	96	50.90	+	1.89	6.17E-03
positive regulation of cellular metabolic process (GO:0031325)	515	336	178.34	+	1.88	1.89E-15
anion transport (GO:0006820)	204	133	70.64	+	1.88	6.27E-05
metal ion transport (GO:0030001)	224	146	77.57	+	1.88	1.58E-05
regulation of macromolecule biosynthetic process (GO:0010556)	2237	1458	774.63	+	1.88	1.90E-76
positive regulation of macromolecule metabolic process (GO:0010604)	528	344	182.84	+	1.88	8.39E-16
regulation of nucleobase-containing compound metabolic process (GO:0019219)	2192	1427	759.05	+	1.88	2.14E-74
regulation of cellular biosynthetic process (GO:0031326)	2258	1467	781.91	+	1.88	3.47E-76
response to external biotic stimulus (GO:0043207)	319	207	110.46	+	1.87	1.33E-08
response to other organism (GO:0051707)	319	207	110.46	+	1.87	1.33E-08
glycoprotein biosynthetic process (GO:0009101)	148	96	51.25	+	1.87	6.61E-03
regulation of biosynthetic process (GO:0009889)	2265	1469	784.33	+	1.87	5.36E-76
positive regulation of metabolic process (GO:0009893)	544	352	188.38	+	1.87	8.38E-16
reproductive shoot system development (GO:0090567)	147	95	50.90	+	1.87	8.59E-03
terpenoid metabolic process (GO:0006721)	137	88	47.44	+	1.85	2.37E-02
positive regulation of cellular process (GO:0048522)	578	371	200.15	+	1.85	1.95E-16
regulation of cellular process (GO:0050794)	3867	2481	1339.07	+	1.85	1.92E-132
monocarboxylic acid metabolic process (GO:0032787)	391	250	135.40	+	1.85	3.39E-10
sulfur compound metabolic process (GO:0006790)	305	195	105.62	+	1.85	1.41E-07
regulation of nitrogen compound metabolic process (GO:0051171)	2644	1690	915.57	+	1.85	3.86E-85
flower development (GO:0009908)	141	90	48.83	+	1.84	2.19E-02
cellular macromolecule biosynthetic process (GO:0034645)	951	607	329.31	+	1.84	7.78E-28
regulation of primary metabolic process (GO:0080090)	2669	1701	924.23	+	1.84	5.87E-85
reproductive structure development (GO:0048608)	291	185	100.77	+	1.84	5.78E-07
response to external stimulus (GO:0009605)	455	289	157.56	+	1.83	7.22E-12
protein modification process (GO:0036211)	3176	2013	1099.79	+	1.83	5.92E-101
cellular protein modification process (GO:0006464)	3176	2013	1099.79	+	1.83	5.92E-101
reproductive system development (GO:0061458)	292	185	101.11	+	1.83	8.24E-07
chemical homeostasis (GO:0048878)	270	171	93.50	+	1.83	3.92E-06
macromolecule modification (GO:0043412)	3495	2212	1210.26	+	1.83	8.88E-112
monocarboxylic acid biosynthetic process (GO:0072330)	174	110	60.25	+	1.83	3.32E-03
regulation of cellular metabolic process (GO:0031323)	2690	1699	931.50	+	1.82	1.08E-82
regulation of gene expression (GO:0010468)	2484	1565	860.17	+	1.82	6.16E-75
regulation of biological process (GO:0050789)	4286	2700	1484.17	+	1.82	1.44E-138
biological regulation (GO:0065007)	4867	3065	1685.36	+	1.82	1.08E-160
glycoprotein metabolic process (GO:0009100)	159	100	55.06	+	1.82	1.28E-02
negative regulation of catalytic activity (GO:0043086)	229	144	79.30	+	1.82	1.06E-04
negative regulation of molecular function (GO:0044092)	229	144	79.30	+	1.82	1.06E-04
cellular catabolic process (GO:0044248)	1349	846	467.14	+	1.81	9.52E-38
homeostatic process (GO:0042592)	303	190	104.92	+	1.81	8.25E-07
phosphorylation (GO:0016310)	1841	1154	637.51	+	1.81	7.69E-53
macromolecule catabolic process (GO:0009057)	952	596	329.66	+	1.81	1.23E-25
regulation of transcription by RNA polymerase II (GO:0006357)	516	323	178.68	+	1.81	6.17E-13
RNA modification (GO:0009451)	302	189	104.58	+	1.81	1.06E-06
cellular protein metabolic process (GO:0044267)	4088	2555	1415.60	+	1.80	4.94E-127
regulation of macromolecule metabolic process (GO:0060255)	2862	1785	991.06	+	1.80	3.57E-84
dephosphorylation (GO:0016311)	374	232	129.51	+	1.79	1.89E-08
regulation of metabolic process (GO:0019222)	2943	1823	1019.11	+	1.79	1.98E-84
protein metabolic process (GO:0019538)	4589	2839	1589.09	+	1.79	2.38E-139
defense response to other organism (GO:0098542)	275	170	95.23	+	1.79	1.33E-05
system development (GO:0048731)	492	304	170.37	+	1.78	1.62E-11
catabolic process (GO:0009056)	1640	1013	567.90	+	1.78	7.28E-44
regulation of catalytic activity (GO:0050790)	518	319	179.37	+	1.78	5.66E-12
developmental process involved in reproduction (GO:0003006)	320	197	110.81	+	1.78	1.13E-06
regulation of molecular function (GO:0065009)	527	323	182.49	+	1.77	5.00E-12
positive regulation of biological process (GO:0048518)	687	421	237.90	+	1.77	2.96E-16
protein catabolic process (GO:0030163)	622	379	215.39	+	1.76	3.44E-14
response to stress (GO:0006950)	2142	1303	741.74	+	1.76	4.97E-55
proteolysis involved in cellular protein catabolic process (GO:0051603)	612	372	211.92	+	1.76	9.09E-14
cellular protein catabolic process (GO:0044257)	613	372	212.27	+	1.75	1.25E-13
protein modification by small protein conjugation or removal (GO:0070647)	915	555	316.85	+	1.75	2.36E-21
establishment of localization (GO:0051234)	2519	1527	872.29	+	1.75	9.06E-65
regulation of protein metabolic process (GO:0051246)	527	319	182.49	+	1.75	2.87E-11
cellular macromolecule catabolic process (GO:0044265)	793	480	274.60	+	1.75	4.50E-18
transport (GO:0006810)	2485	1503	860.51	+	1.75	3.22E-63
organic substance transport (GO:0071702)	1246	752	431.47	+	1.74	2.37E-29
peptide metabolic process (GO:0006518)	715	430	247.59	+	1.74	1.19E-15
localization (GO:0051179)	2618	1570	906.57	+	1.73	1.36E-64
multicellular organism development (GO:0007275)	651	390	225.43	+	1.73	1.01E-13
cellular macromolecule metabolic process (GO:0044260)	5139	3067	1779.55	+	1.72	1.40E-136
response to light stimulus (GO:0009416)	213	127	73.76	+	1.72	5.55E-03
organic substance catabolic process (GO:1901575)	1434	855	496.57	+	1.72	1.66E-32
nitrogen compound transport (GO:0071705)	1005	599	348.01	+	1.72	6.56E-22
macromolecule biosynthetic process (GO:0009059)	1321	787	457.44	+	1.72	1.32E-29
biological_process (GO:0008150)	17397	10359	6024.28	+	1.72	0.00E00
biological process involved in interspecies interaction between organisms (GO:0044419)	353	210	122.24	+	1.72	3.12E-06
regulation of biological quality (GO:0065008)	585	348	202.58	+	1.72	1.04E-11
regulation of cellular protein metabolic process (GO:0032268)	501	298	173.49	+	1.72	8.46E-10
organonitrogen compound metabolic process (GO:1901564)	5580	3319	1932.26	+	1.72	1.38E-148
organic hydroxy compound metabolic process (GO:1901615)	285	169	98.69	+	1.71	1.26E-04
methylation (GO:0032259)	334	198	115.66	+	1.71	9.54E-06
phosphorus metabolic process (GO:0006793)	2618	1551	906.57	+	1.71	3.21E-61
regulation of cell cycle (GO:0051726)	211	125	73.07	+	1.71	6.83E-03
protein modification by small protein conjugation (GO:0032446)	794	470	274.95	+	1.71	2.59E-16
modification-dependent macromolecule catabolic process (GO:0043632)	547	323	189.42	+	1.71	1.73E-10
phosphate-containing compound metabolic process (GO:0006796)	2581	1523	893.76	+	1.70	4.07E-59
proteolysis (GO:0006508)	1219	719	422.12	+	1.70	6.83E-26
ion transmembrane transport (GO:0034220)	529	312	183.18	+	1.70	5.43E-10
modification-dependent protein catabolic process (GO:0019941)	537	316	185.95	+	1.70	4.46E-10
protein ubiquitination (GO:0016567)	755	444	261.44	+	1.70	7.03E-15
metabolic process (GO:0008152)	10316	6038	3572.25	+	1.69	3.84E-308
organonitrogen compound catabolic process (GO:1901565)	786	460	272.18	+	1.69	2.93E-15
isoprenoid metabolic process (GO:0006720)	188	110	65.10	+	1.69	4.07E-02
cellular amide metabolic process (GO:0043603)	826	483	286.03	+	1.69	4.46E-16
macromolecule metabolic process (GO:0043170)	6945	4056	2404.93	+	1.69	2.76E-179
cellular process (GO:0009987)	12820	7486	4439.34	+	1.69	0.00E00
lipid metabolic process (GO:0006629)	961	559	332.78	+	1.68	1.29E-18
RNA splicing; via transesterification reactions (GO:0000375)	217	126	75.14	+	1.68	1.53E-02
organic substance metabolic process (GO:0071704)	9447	5475	3271.33	+	1.67	7.39E-260
cellular metabolic process (GO:0044237)	8971	5195	3106.50	+	1.67	4.39E-241
ion transport (GO:0006811)	631	365	218.50	+	1.67	4.28E-11
post-embryonic development (GO:0009791)	381	220	131.93	+	1.67	7.81E-06
response to radiation (GO:0009314)	220	127	76.18	+	1.67	1.73E-02
translation (GO:0006412)	584	337	202.23	+	1.67	4.72E-10
RNA splicing; via transesterification reactions with bulged adenosine as nucleophile (GO:0000377)	215	124	74.45	+	1.67	2.42E-02
primary metabolic process (GO:0044238)	8914	5129	3086.76	+	1.66	7.21E-232
ubiquitin-dependent protein catabolic process (GO:0006511)	513	295	177.64	+	1.66	2.13E-08
mitotic cell cycle (GO:0000278)	222	127	76.87	+	1.65	2.45E-02
peptide biosynthetic process (GO:0043043)	596	340	206.38	+	1.65	1.26E-09
post-transcriptional regulation of gene expression (GO:0010608)	270	154	93.50	+	1.65	3.02E-03
amide biosynthetic process (GO:0043604)	662	376	229.24	+	1.64	1.09E-10
anatomical structure development (GO:0048856)	768	436	265.94	+	1.64	1.11E-12
aromatic compound catabolic process (GO:0019439)	242	137	83.80	+	1.63	1.43E-02
vesicle-mediated transport (GO:0016192)	493	278	170.72	+	1.63	3.82E-07
biosynthetic process (GO:0009058)	2747	1549	951.24	+	1.63	2.74E-51
regulation of cellular macromolecule biosynthetic process (GO:2000112)	229	129	79.30	+	1.63	3.22E-02
protein transport (GO:0015031)	689	388	238.59	+	1.63	1.05E-10
nitrogen compound metabolic process (GO:0006807)	7413	4172	2566.99	+	1.63	1.36E-163
lipid biosynthetic process (GO:0008610)	548	308	189.76	+	1.62	4.82E-08
inorganic ion transmembrane transport (GO:0098660)	347	195	120.16	+	1.62	2.37E-04
organic substance biosynthetic process (GO:1901576)	2612	1463	904.49	+	1.62	7.02E-47
establishment of protein localization (GO:0045184)	697	390	241.36	+	1.62	1.80E-10
developmental process (GO:0032502)	899	502	311.31	+	1.61	5.84E-14
organic acid biosynthetic process (GO:0016053)	429	239	148.56	+	1.61	1.67E-05
organic cyclic compound catabolic process (GO:1901361)	247	137	85.53	+	1.60	3.66E-02
cellular biosynthetic process (GO:0044249)	2505	1389	867.44	+	1.60	1.42E-42
multicellular organismal process (GO:0032501)	830	459	287.41	+	1.60	4.59E-12
cellular component biogenesis (GO:0044085)	1116	616	386.45	+	1.59	7.93E-17
inorganic cation transmembrane transport (GO:0098662)	299	165	103.54	+	1.59	5.21E-03
regulation of response to stimulus (GO:0048583)	306	168	105.96	+	1.59	5.17E-03
ribonucleoprotein complex biogenesis (GO:0022613)	450	247	155.83	+	1.59	2.63E-05
RNA splicing (GO:0008380)	261	143	90.38	+	1.58	3.56E-02
cellular component organization or biogenesis (GO:0071840)	2322	1265	804.07	+	1.57	1.06E-35
carboxylic acid biosynthetic process (GO:0046394)	405	219	140.24	+	1.56	3.75E-04
protein localization (GO:0008104)	767	412	265.60	+	1.55	2.75E-09
cellular component organization (GO:0016043)	1998	1073	691.87	+	1.55	6.41E-28
small molecule biosynthetic process (GO:0044283)	578	310	200.15	+	1.55	2.26E-06
ribosome biogenesis (GO:0042254)	358	192	123.97	+	1.55	3.82E-03
cation transmembrane transport (GO:0098655)	362	194	125.35	+	1.55	3.40E-03
organic acid metabolic process (GO:0006082)	883	473	305.77	+	1.55	9.69E-11
cellular lipid metabolic process (GO:0044255)	684	366	236.86	+	1.55	7.77E-08
reproduction (GO:0000003)	576	308	199.46	+	1.54	3.38E-06
intracellular protein transport (GO:0006886)	477	255	165.18	+	1.54	7.68E-05
cation transport (GO:0006812)	387	206	134.01	+	1.54	2.21E-03
generation of precursor metabolites and energy (GO:0006091)	440	233	152.36	+	1.53	5.20E-04
macromolecule localization (GO:0033036)	954	498	330.35	+	1.51	4.17E-10
carboxylic acid metabolic process (GO:0019752)	840	438	290.88	+	1.51	1.55E-08
reproductive process (GO:0022414)	556	289	192.53	+	1.50	8.49E-05
oxoacid metabolic process (GO:0043436)	851	442	294.69	+	1.50	1.66E-08
cellular protein localization (GO:0034613)	553	285	191.49	+	1.49	1.84E-04
cellular macromolecule localization (GO:0070727)	555	286	192.19	+	1.49	1.57E-04
organonitrogen compound biosynthetic process (GO:1901566)	1372	706	475.10	+	1.49	3.64E-14
gene expression (GO:0010467)	1725	879	597.34	+	1.47	2.53E-17
carbohydrate derivative metabolic process (GO:1901135)	623	317	215.73	+	1.47	7.73E-05
mRNA metabolic process (GO:0016071)	474	241	164.14	+	1.47	3.54E-03
small molecule metabolic process (GO:0044281)	1436	727	497.26	+	1.46	1.85E-13
establishment of localization in cell (GO:0051649)	703	355	243.44	+	1.46	2.14E-05
cell cycle (GO:0007049)	399	201	138.17	+	1.45	4.77E-02
cellular localization (GO:0051641)	819	412	283.61	+	1.45	2.06E-06
RNA metabolic process (GO:0016070)	1458	729	504.88	+	1.44	1.42E-12
RNA processing (GO:0006396)	805	399	278.76	+	1.43	1.59E-05
intracellular transport (GO:0046907)	671	329	232.36	+	1.42	7.77E-04
organic cyclic compound metabolic process (GO:1901360)	2840	1389	983.44	+	1.41	1.60E-23
cellular nitrogen compound biosynthetic process (GO:0044271)	1298	633	449.47	+	1.41	4.30E-09
cellular nitrogen compound metabolic process (GO:0034641)	3203	1557	1109.14	+	1.40	5.82E-26
organic cyclic compound biosynthetic process (GO:1901362)	868	421	300.57	+	1.40	4.06E-05
cellular response to stress (GO:0033554)	639	309	221.27	+	1.40	3.96E-03
cellular aromatic compound metabolic process (GO:0006725)	2745	1326	950.55	+	1.39	1.00E-20
ncRNA metabolic process (GO:0034660)	518	250	179.37	+	1.39	4.56E-02
aromatic compound biosynthetic process (GO:0019438)	769	369	266.29	+	1.39	7.98E-04
cellular component assembly (GO:0022607)	670	314	232.01	+	1.35	2.47E-02
organelle organization (GO:0006996)	1279	598	442.90	+	1.35	3.08E-06
negative regulation of biological process (GO:0048519)	707	330	244.82	+	1.35	2.11E-02
nucleic acid metabolic process (GO:0090304)	1995	928	690.83	+	1.34	1.57E-10
heterocycle metabolic process (GO:0046483)	2613	1198	904.84	+	1.32	6.19E-13
nucleobase-containing compound metabolic process (GO:0006139)	2375	1082	822.42	+	1.32	7.73E-11
Unclassified (UNCLASSIFIED)	26261	4759	9093.72	-	.52	0.00E00
