# Supplementary material for: Rounding up the annual ryegrass genome: High-quality reference genome of Lolium rigidum
Source: Front Genet. 2022 Nov 1;13:1012694. doi: 10.3389/fgene.2022.1012694 (PMC9664059; doi:10.3389/fgene.2022.1012694)
Supplement: Supplementary file 1 [file Presentation1.zip › Supplementary Table S4 - orthogroups.csv]

Orthogroup	Arabidopsis_thaliana	Lolium_perenne	Lolium_rigidum	Oryza_sativa	Sorghum_bicolor	Zea_mays	Total	Family_ID	Family	GO
OG0000000	0	31	36	29	24	44	164	PTHR47942	TETRATRICOPEPTIDE REPEAT (TPR)-LIKE SUPERFAMILY PROTEIN-RELATED
OG0000001	1	36	47	33	15	19	151	PTHR44586	F-BOX DOMAIN CONTAINING PROTEIN; EXPRESSED
OG0000002	9	30	40	19	27	25	150	PTHR31238	GERMIN-LIKE PROTEIN SUBFAMILY 3 MEMBER 3
OG0000003	0	30	44	23	28	15	140	PTHR33070	OS06G0725500 PROTEIN
OG0000004	0	40	54	12	25	4	135	PTHR32141	FAMILY NOT NAMED
OG0000005	17	28	42	12	14	20	133	PTHR11426	HISTONE H3
OG0000006	1	32	43	18	28	5	127	PTHR35546	F-BOX PROTEIN INTERACTION DOMAIN PROTEIN-RELATED
OG0000007	2	3	2	25	57	33	122	PTHR47150	OS12G0169200 PROTEIN
OG0000008	3	32	29	15	15	26	120	PTHR27007	FAMILY NOT NAMED
OG0000009	2	18	26	20	28	25	119	PTHR11746	O-METHYLTRANSFERASE
OG0000010	113	0	0	0	0	0	113	PTHR31111	BNAA05G37150D PROTEIN-RELATED
OG0000011	10	19	42	12	12	15	110	PTHR23428	HISTONE H2B
OG0000012	1	24	43	20	18	0	106	PTHR34223	OS11G0201299 PROTEIN
OG0000013	0	15	45	17	15	14	106	PTHR31175	AUXIN-RESPONSIVE FAMILY PROTEIN
OG0000014	0	45	41	8	8	0	102	PTHR47482	OS11G0632001 PROTEIN
OG0000015	0	0	0	0	0	101	101	PTHR31669	PROTEIN FAR1-RELATED SEQUENCE 10-RELATED
OG0000016	2	38	42	8	5	3	98	PTHR32133	OS07G0120400 PROTEIN
OG0000017	22	7	13	12	12	31	97	PTHR11937	ACTIN
OG0000018	25	10	14	17	14	14	94	PTHR42861	CALCIUM-TRANSPORTING ATPASE	ion transmembrane transporter activity#GO:0015075;ATP hydrolysis activity#GO:0016887;nucleoside-triphosphatase activity#GO:0017111;ATP-dependent activity#GO:0140657;catalytic activity#GO:0003824;active ion transmembrane transporter activity#GO:0022853
OG0000019	10	23	25	10	11	13	92	PTHR10484	HISTONE H4
OG0000020	1	24	25	20	14	8	92	PTHR47956	CYTOCHROME P450 71B11-RELATED
OG0000021	1	30	32	6	21	1	91	PTHR34709	OS10G0396666 PROTEIN
OG0000022	7	10	9	50	3	11	90	PTHR48006	LEUCINE-RICH REPEAT-CONTAINING PROTEIN DDB_G0281931-RELATED
OG0000023	21	4	8	11	18	27	89	PTHR45693	TRANSCRIPTION FACTOR TGA9
OG0000024	3	0	10	21	24	31	89	PTHR22930	UNCHARACTERIZED
OG0000025	88	0	0	0	0	0	88	PTHR24414	F-BOX/KELCH-REPEAT PROTEIN SKIP4
OG0000026	4	17	22	15	19	7	84	PTHR48060	DNA DAMAGE-REPAIR/TOLERATION PROTEIN DRT100
OG0000027	24	7	13	8	6	25	83	PTHR24057	GLYCOGEN SYNTHASE KINASE-3 ALPHA	protein serine/threonine kinase activity#GO:0004674;phosphotransferase activity; alcohol group as acceptor#GO:0016773;catalytic activity; acting on a protein#GO:0140096;protein kinase activity#GO:0004672
OG0000028	0	0	0	2	1	80	83	PTHR34835	OS07G0283600 PROTEIN-RELATED
OG0000029	82	0	0	0	0	0	82	PTHR31900	F-BOX/RNI SUPERFAMILY PROTEIN-RELATED
OG0000030	20	3	18	13	7	20	81	PTHR24068	UBIQUITIN-CONJUGATING ENZYME E2	ubiquitin-like protein conjugating enzyme activity#GO:0061650;ubiquitin conjugating enzyme activity#GO:0061631;ubiquitin-protein transferase activity#GO:0004842;catalytic activity; acting on a protein#GO:0140096;ubiquitin-like protein transferase activity#GO:0019787
OG0000031	8	11	19	13	20	10	81	PTHR33491	OSJNBA0016N04.9 PROTEIN
OG0000032	5	20	33	7	8	6	79	PTHR32448	OS08G0158400 PROTEIN
OG0000033	0	23	21	15	20	0	79	PTHR33110	F-BOX/KELCH-REPEAT PROTEIN-RELATED
OG0000034	8	2	4	18	15	31	78	PTHR45749	FAMILY NOT NAMED
OG0000035	3	18	31	9	8	9	78	PTHR10362	HISTIDINE AMMONIA-LYASE	lyase activity#GO:0016829
OG0000036	0	15	15	32	10	6	78	PTHR48061	LEUCINE-RICH REPEAT RECEPTOR PROTEIN KINASE EMS1-LIKE-RELATED
OG0000037	22	17	21	6	8	3	77	PTHR10666	UBIQUITIN
OG0000038	7	4	11	11	7	37	77	PTHR24006	UBIQUITIN CARBOXYL-TERMINAL HYDROLASE
OG0000039	2	22	26	7	9	10	76	PTHR31656	ROOT CAP DOMAIN-CONTAINING PROTEIN
OG0000040	0	15	26	12	20	3	76	PTHR32133	OS07G0120400 PROTEIN
OG0000041	75	0	0	0	0	0	75	PTHR47293	JACALIN-RELATED LECTIN 3
OG0000042	28	7	8	11	8	13	75	PTHR47983	PTO-INTERACTING PROTEIN 1-LIKE
OG0000043	8	4	8	10	13	32	75	PTHR15180	GENERAL TRANSCRIPTION FACTOR 3C POLYPEPTIDE 1
OG0000044	74	0	0	0	0	0	74	PTHR47993	OS09G0372900 PROTEIN-RELATED
OG0000045	9	14	22	14	8	7	74	PTHR24064	SOLUTE CARRIER FAMILY 22 MEMBER
OG0000046	0	0	0	0	0	74	74	PTHR43116	PEPTIDE CHAIN RELEASE FACTOR 2
OG0000047	73	0	0	0	0	0	73	PTHR32410	CYSTEINE/HISTIDINE-RICH C1 DOMAIN FAMILY PROTEIN
OG0000048	7	11	10	12	9	24	73	PTHR22891	EUKARYOTIC TRANSLATION INITIATION FACTOR 2C
OG0000049	3	19	36	7	8	0	73	PTHR13318	UNCHARACTERIZED
OG0000050	0	72	1	0	0	0	73	PTHR33170	DUF4283 DOMAIN-CONTAINING PROTEIN-RELATED
OG0000051	8	1	6	11	21	25	72	PTHR12802	SWI/SNF COMPLEX-RELATED
OG0000052	2	2	6	27	17	18	72	PTHR43302	TRANSPORTER ARSB-RELATED
OG0000053	0	71	0	0	0	1	72	PTHR33116	REVERSE TRANSCRIPTASE ZINC-BINDING DOMAIN-CONTAINING PROTEIN-RELATED-RELATED
OG0000054	0	1	1	14	6	50	72	PTHR46265	RHO GTPASE-ACTIVATING PROTEIN 7
OG0000055	8	8	10	8	9	28	71	PTHR31165	PROTEIN G1-LIKE2
OG0000056	4	0	2	15	32	18	71	PTHR47165	OS03G0429900 PROTEIN
OG0000057	2	13	27	9	11	9	71	PTHR11260	GLUTATHIONE S-TRANSFERASE; GST; SUPERFAMILY; GST DOMAIN CONTAINING
OG0000058	2	0	19	0	18	32	71	PTHR32166	OSJNBA0013A04.12 PROTEIN
OG0000059	0	71	0	0	0	0	71	PTHR10894	NUCLEOLAR PROTEIN 5 NUCLEOLAR PROTEIN NOP5 NOP58	snoRNA binding#GO:0030515;RNA binding#GO:0003723
OG0000060	19	5	18	9	7	12	70	PTHR11711	ADP RIBOSYLATION FACTOR-RELATED
OG0000061	2	0	6	8	14	40	70	PTHR22930	UNCHARACTERIZED
OG0000062	4	16	22	20	5	3	70	PTHR24286	CYTOCHROME P450 26	oxidoreductase activity#GO:0016491;catalytic activity#GO:0003824
OG0000063	0	18	30	9	9	4	70	PTHR26379	BTB/POZ AND MATH DOMAIN-CONTAINING PROTEIN 1
OG0000064	0	25	24	7	7	7	70	PTHR11260	GLUTATHIONE S-TRANSFERASE; GST; SUPERFAMILY; GST DOMAIN CONTAINING
OG0000065	0	0	0	0	70	0	70	PTHR33026	OS06G0360600 PROTEIN
OG0000066	25	6	14	6	8	10	69	PTHR11064	CCAAT-BINDING TRANSCRIPTION FACTOR-RELATED	RNA polymerase II cis-regulatory region sequence-specific DNA binding#GO:0000978;transcription regulator activity#GO:0140110;DNA-binding transcription factor activity; RNA polymerase II-specific#GO:0000981;organic cyclic compound binding#GO:0097159
OG0000067	19	5	13	15	5	12	69	PTHR18860	14-3-3 PROTEIN
OG0000068	2	8	20	10	14	15	69	PTHR43490	(+)-NEOMENTHOL DEHYDROGENASE
OG0000069	10	8	17	8	8	18	69	PTHR11588	TUBULIN	ribonucleotide binding#GO:0032553;structural molecule activity#GO:0005198;organic cyclic compound binding#GO:0097159;anion binding#GO:0043168;GTP binding#GO:0005525;structural constituent of cytoskeleton#GO:0005200;guanyl ribonucleotide binding#GO:0032561;purine ribonucleoside triphosphate binding#GO:0035639
OG0000070	7	14	25	13	5	4	68	PTHR45631	OS07G0107800 PROTEIN-RELATED
OG0000071	0	68	0	0	0	0	68	PTHR45125	F21J9.4-RELATED
OG0000072	0	1	1	0	2	64	68	PTHR33127	TRANSMEMBRANE PROTEIN
OG0000073	9	3	7	23	12	13	67	PTHR23504	MAJOR FACILITATOR SUPERFAMILY DOMAIN-CONTAINING PROTEIN 10
OG0000074	3	15	19	16	7	7	67	PTHR32227	GLUCAN ENDO-1;3-BETA-GLUCOSIDASE BG1-RELATED-RELATED
OG0000075	0	0	0	0	0	67	67	PTHR47150	OS12G0169200 PROTEIN
OG0000076	1	10	17	22	7	9	66	PTHR31225	OS04G0344100 PROTEIN-RELATED
OG0000077	1	24	23	8	8	2	66	PTHR32141	FAMILY NOT NAMED
OG0000078	1	20	14	21	7	3	66	PTHR48063	LRR RECEPTOR-LIKE KINASE
OG0000079	3	1	7	21	15	19	66	PTHR31251	SQUAMOSA PROMOTER-BINDING-LIKE PROTEIN 4
OG0000080	0	19	24	8	6	9	66	PTHR48011	CCR4-NOT TRANSCRIPTIONAL COMPLEX SUBUNIT CAF120-RELATED
OG0000081	0	0	0	0	66	0	66	PTHR32123	BICD FAMILY-LIKE CARGO ADAPTER
OG0000082	10	1	25	10	6	13	65	PTHR12596	EXPORTIN 4;7-RELATED	binding#GO:0005488
OG0000083	2	4	1	9	39	10	65	PTHR11439	GAG-POL-RELATED RETROTRANSPOSON
OG0000084	0	65	0	0	0	0	65	PTHR31079	NAC DOMAIN-CONTAINING PROTEIN 73
OG0000085	0	10	17	15	9	13	64	PTHR31692	EXPANSIN-B3
OG0000086	6	12	11	7	12	15	63	PTHR24282	CYTOCHROME P450 FAMILY MEMBER
OG0000087	2	1	6	23	15	16	63	PTHR31917	AGENET DOMAIN-CONTAINING PROTEIN-RELATED
OG0000088	5	23	19	3	5	8	63	PTHR21649	CHLOROPHYLL A/B BINDING PROTEIN
OG0000089	1	13	23	4	11	11	63	PTHR12411	CYSTEINE PROTEASE FAMILY C1-RELATED
OG0000090	0	20	25	10	8	0	63	PTHR33086	OS05G0468200 PROTEIN-RELATED
OG0000091	1	1	4	19	6	31	62	PTHR47932	ATPASE EXPRESSION PROTEIN 3
OG0000092	0	4	2	12	15	29	62	PTHR33063	OS02G0583500 PROTEIN
OG0000093	0	0	0	0	0	62	62	PTHR33144	OS10G0409366 PROTEIN-RELATED
OG0000094	10	7	11	4	8	21	61	PTHR23115	TRANSLATION FACTOR
OG0000095	10	10	16	8	8	9	61	PTHR19375	HEAT SHOCK PROTEIN 70KDA
OG0000096	3	16	23	4	7	8	61	PTHR23430	HISTONE H2A	heterocyclic compound binding#GO:1901363;organic cyclic compound binding#GO:0097159;DNA binding#GO:0003677
OG0000097	1	15	15	14	8	8	61	PTHR13068	CGI-12 PROTEIN-RELATED
OG0000098	1	12	28	5	9	6	61	PTHR31111	BNAA05G37150D PROTEIN-RELATED
OG0000099	0	0	0	0	1	59	60	PTHR12606	SENTRIN/SUMO-SPECIFIC PROTEASE
OG0000100	59	0	0	0	0	0	59	PTHR46236	TRAF-LIKE SUPERFAMILY PROTEIN
OG0000101	3	10	25	14	4	3	59	PTHR11802	SERINE PROTEASE FAMILY S10 SERINE CARBOXYPEPTIDASE
OG0000102	0	3	0	4	47	5	59	PTHR34482	DNA DAMAGE-INDUCIBLE PROTEIN 1-LIKE
OG0000103	13	3	9	9	10	14	58	PTHR23510	INNER MEMBRANE TRANSPORT PROTEIN YAJR
OG0000104	1	0	0	0	1	56	58	PTHR47165	OS03G0429900 PROTEIN
OG0000105	1	1	4	14	3	35	58	PTHR47941	PENTATRICOPEPTIDE REPEAT-CONTAINING PROTEIN 3; MITOCHONDRIAL
OG0000106	0	8	27	12	9	2	58	PTHR23155	DISEASE RESISTANCE PROTEIN RP
OG0000107	0	3	14	3	26	12	58	PTHR11764	TERPENE CYCLASE/MUTASE FAMILY MEMBER
OG0000108	0	0	0	0	0	58	58	PTHR16140	UNCHARACTERIZED
OG0000109	9	2	15	8	10	13	57	PTHR43327	STOMATIN-LIKE PROTEIN 2; MITOCHONDRIAL
OG0000110	57	0	0	0	0	0	57	PTHR47993	OS09G0372900 PROTEIN-RELATED
OG0000111	57	0	0	0	0	0	57	PTHR31900	F-BOX/RNI SUPERFAMILY PROTEIN-RELATED
OG0000112	1	12	13	20	11	0	57	PTHR47993	OS09G0372900 PROTEIN-RELATED
OG0000113	1	6	13	10	16	11	57	PTHR31009	S-ADENOSYL-L-METHIONINE:CARBOXYL METHYLTRANSFERASE FAMILY PROTEIN	S-adenosylmethionine-dependent methyltransferase activity#GO:0008757
OG0000114	0	14	17	4	21	1	57	PTHR23155	DISEASE RESISTANCE PROTEIN RP
OG0000115	0	1	8	11	20	17	57	PTHR22937	E3 UBIQUITIN-PROTEIN LIGASE RNF165	ubiquitin-like protein ligase activity#GO:0061659;catalytic activity; acting on a protein#GO:0140096;ubiquitin-like protein transferase activity#GO:0019787;ubiquitin protein ligase activity#GO:0061630
OG0000116	0	2	4	5	2	44	57	PTHR11783	SULFOTRANSFERASE SULT	sulfotransferase activity#GO:0008146
OG0000117	18	0	9	7	7	15	56	PTHR10257	SERINE/THREONINE PROTEIN PHOSPHATASE 2A PP2A REGULATORY SUBUNIT B
OG0000118	11	3	8	14	9	11	56	PTHR11814	SULFATE TRANSPORTER
OG0000119	0	2	1	6	12	35	56	PTHR11686	GAMMA GLUTAMYL TRANSPEPTIDASE	omega peptidase activity#GO:0008242;peptidase activity#GO:0008233;catalytic activity; acting on a protein#GO:0140096
OG0000120	0	0	8	0	5	43	56	PTHR32166	OSJNBA0013A04.12 PROTEIN
OG0000121	55	0	0	0	0	0	55	PTHR11802	SERINE PROTEASE FAMILY S10 SERINE CARBOXYPEPTIDASE
OG0000122	4	14	8	4	21	4	55	PTHR48005	LEUCINE RICH REPEAT KINASE 2
OG0000123	2	18	18	7	6	4	55	PTHR31625	FAMILY NOT NAMED
OG0000124	0	1	3	2	17	32	55	PTHR47941	PENTATRICOPEPTIDE REPEAT-CONTAINING PROTEIN 3; MITOCHONDRIAL
OG0000125	0	15	28	7	4	1	55	PTHR23155	DISEASE RESISTANCE PROTEIN RP
OG0000126	0	1	1	24	16	13	55	PTHR47942	TETRATRICOPEPTIDE REPEAT (TPR)-LIKE SUPERFAMILY PROTEIN-RELATED
OG0000127	0	0	5	23	4	23	55	PTHR48258	DUF4218 DOMAIN-CONTAINING PROTEIN-RELATED
OG0000128	0	0	0	0	0	55	55	PTHR47150	OS12G0169200 PROTEIN
OG0000129	18	3	5	6	4	18	54	PTHR45654	HOMEOBOX-LEUCINE ZIPPER PROTEIN MERISTEM L1
OG0000130	16	3	7	7	8	13	54	PTHR24072	RHO FAMILY GTPASE
OG0000131	14	2	10	9	6	13	54	PTHR10165	LIPID PHOSPHATE PHOSPHATASE
OG0000132	7	4	7	5	5	26	54	PTHR24346	MAP/MICROTUBULE AFFINITY-REGULATING KINASE	protein serine/threonine kinase activity#GO:0004674;phosphotransferase activity; alcohol group as acceptor#GO:0016773;catalytic activity; acting on a protein#GO:0140096;protein kinase activity#GO:0004672
OG0000133	9	5	16	5	15	4	54	PTHR10353	GLYCOSYL HYDROLASE	hydrolase activity#GO:0016787;glucosidase activity#GO:0015926
OG0000134	4	4	11	9	8	18	54	PTHR24055	MITOGEN-ACTIVATED PROTEIN KINASE	protein serine/threonine kinase activity#GO:0004674;phosphotransferase activity; alcohol group as acceptor#GO:0016773;catalytic activity; acting on a protein#GO:0140096;protein kinase activity#GO:0004672
OG0000135	7	12	13	9	8	5	54	PTHR13620	3-5 EXONUCLEASE
OG0000136	1	14	24	5	6	4	54	PTHR31595	LONG-CHAIN-ALCOHOL O-FATTY-ACYLTRANSFERASE 3-RELATED
OG0000137	0	7	25	3	14	5	54	PTHR26379	BTB/POZ AND MATH DOMAIN-CONTAINING PROTEIN 1
OG0000138	0	24	18	3	3	6	54	PTHR45974	RECEPTOR-LIKE PROTEIN 55
OG0000139	0	12	29	3	9	1	54	PTHR48047	GLYCOSYLTRANSFERASE
OG0000140	11	7	10	7	9	9	53	PTHR45687	AQUAPORIN OR AQUAGLYCEROPORIN RELATED	inorganic molecular entity transmembrane transporter activity#GO:0015318;passive transmembrane transporter activity#GO:0022803;channel activity#GO:0015267
OG0000141	3	2	6	6	9	27	53	PTHR23335	CALMODULIN-BINDING TRANSCRIPTION ACTIVATOR CAMTA	transcription regulator activity#GO:0140110;transcription coregulator activity#GO:0003712;double-stranded DNA binding#GO:0003690;organic cyclic compound binding#GO:0097159;DNA binding#GO:0003677
OG0000142	6	6	12	3	12	14	53	PTHR48017	OS05G0424000 PROTEIN-RELATED
OG0000143	0	6	10	11	7	19	53	PTHR27009	RUST RESISTANCE KINASE LR10-RELATED
OG0000144	0	48	2	1	1	1	53	PTHR33087	OS07G0539200 PROTEIN
OG0000145	0	11	11	3	3	25	53	PTHR23044	3'-5' EXONUCLEASE ERI1-RELATED
OG0000146	0	7	24	17	4	1	53	PTHR31009	S-ADENOSYL-L-METHIONINE:CARBOXYL METHYLTRANSFERASE FAMILY PROTEIN	S-adenosylmethionine-dependent methyltransferase activity#GO:0008757
OG0000147	0	0	0	0	0	53	53	PTHR48299	ACT DOMAIN-CONTAINING PROTEIN ACR9
OG0000148	52	0	0	0	0	0	52	PTHR32444	BULB-TYPE LECTIN DOMAIN-CONTAINING PROTEIN
OG0000149	28	0	2	3	8	11	52	PTHR33156	OS02G0230000 PROTEIN
OG0000150	13	2	5	10	4	18	52	PTHR19876	COATOMER
OG0000151	5	2	3	11	4	27	52	PTHR13832	PROTEIN PHOSPHATASE 2C
OG0000152	0	45	0	1	6	0	52	PTHR33116	REVERSE TRANSCRIPTASE ZINC-BINDING DOMAIN-CONTAINING PROTEIN-RELATED-RELATED
OG0000153	51	0	0	0	0	0	51	PTHR32009	TMV RESISTANCE PROTEIN N-LIKE
OG0000154	51	0	0	0	0	0	51	PTHR11017	LEUCINE-RICH REPEAT-CONTAINING PROTEIN
OG0000155	4	2	4	12	8	21	51	PTHR22761	CHARGED MULTIVESICULAR BODY PROTEIN
OG0000156	4	2	3	10	16	16	51	PTHR47934	PENTATRICOPEPTIDE REPEAT-CONTAINING PROTEIN PET309; MITOCHONDRIAL
OG0000157	4	3	8	9	9	18	51	PTHR48007	LEUCINE-RICH REPEAT RECEPTOR-LIKE PROTEIN KINASE PXC1
OG0000158	0	8	5	21	13	4	51	PTHR34591	OS03G0653100 PROTEIN-RELATED
OG0000159	0	7	14	9	13	8	51	PTHR48048	GLYCOSYLTRANSFERASE
OG0000160	0	8	17	5	8	13	51	PTHR27006	PROMASTIGOTE SURFACE ANTIGEN PROTEIN PSA
OG0000161	0	5	3	8	9	26	51	PTHR23155	DISEASE RESISTANCE PROTEIN RP
OG0000162	0	0	2	0	0	49	51	PTHR47851	OS06G0588700 PROTEIN-RELATED
OG0000163	0	0	0	0	0	51	51	PTHR10896	GALACTOSYLGALACTOSYLXYLOSYLPROTEIN 3-BETA-GLUCURONOSYLTRANSFERASE BETA-1;3-GLUCURONYLTRANSFERASE
OG0000164	3	1	1	3	6	36	50	PTHR24055	MITOGEN-ACTIVATED PROTEIN KINASE	protein serine/threonine kinase activity#GO:0004674;phosphotransferase activity; alcohol group as acceptor#GO:0016773;catalytic activity; acting on a protein#GO:0140096;protein kinase activity#GO:0004672
OG0000165	6	10	10	14	8	2	50	PTHR47991	OXOGLUTARATE/IRON-DEPENDENT DIOXYGENASE
OG0000166	6	4	15	5	7	13	50	PTHR31269	S-TYPE ANION CHANNEL SLAH3
OG0000167	7	4	8	7	7	17	50	PTHR10286	INORGANIC PYROPHOSPHATASE	pyrophosphatase activity#GO:0016462;hydrolase activity; acting on acid anhydrides#GO:0016817
OG0000168	1	7	16	10	6	10	50	PTHR10366	NAD DEPENDENT EPIMERASE/DEHYDRATASE	oxidoreductase activity; acting on the CH-OH group of donors; NAD or NADP as acceptor#GO:0016616
OG0000169	2	4	9	10	20	5	50	PTHR43874	TWO-COMPONENT RESPONSE REGULATOR
OG0000170	0	15	15	12	2	6	50	PTHR31731	FAMILY NOT NAMED
OG0000171	0	6	21	9	4	10	50	PTHR32444	BULB-TYPE LECTIN DOMAIN-CONTAINING PROTEIN
OG0000172	0	0	0	0	4	46	50	PTHR33063	OS02G0583500 PROTEIN
OG0000173	0	0	0	0	0	50	50	PTHR10566	CHAPERONE-ACTIVITY OF BC1 COMPLEX CABC1 -RELATED
OG0000174	8	4	13	7	12	5	49	PTHR27009	RUST RESISTANCE KINASE LR10-RELATED
OG0000175	49	0	0	0	0	0	49	PTHR31181	UNCHARACTERIZED
OG0000176	17	5	5	4	7	11	49	PTHR11913	COFILIN-RELATED	actin filament binding#GO:0051015
OG0000177	14	4	8	9	4	10	49	PTHR10969	MICROTUBULE-ASSOCIATED PROTEINS 1A/1B LIGHT CHAIN 3-RELATED
OG0000178	2	1	12	2	11	21	49	PTHR45093	TRANSCRIPTION ACTIVATOR MSS11
OG0000179	2	2	7	8	6	24	49	PTHR38160	ZINC FINGER CCCH DOMAIN-CONTAINING PROTEIN 40
OG0000180	4	11	15	11	5	3	49	PTHR33076	NON-SPECIFIC LIPID-TRANSFER PROTEIN 2-RELATED
OG0000181	4	12	16	6	6	5	49	PTHR32246	INGRESSION PROTEIN FIC1
OG0000182	1	2	3	4	8	31	49	PTHR23058	PEROXISOMAL MEMBRANE PROTEIN PEX14	signaling receptor binding#GO:0005102
OG0000183	0	9	14	2	19	5	49	PTHR24286	CYTOCHROME P450 26	oxidoreductase activity#GO:0016491;catalytic activity#GO:0003824
OG0000184	0	2	3	15	26	3	49	PTHR24186	PROTEIN PHOSPHATASE 1 REGULATORY SUBUNIT	phosphatase activity#GO:0016791;protein phosphatase 1 binding#GO:0008157;protein phosphatase binding#GO:0019903;catalytic activity; acting on a protein#GO:0140096;phosphoprotein phosphatase activity#GO:0004721;protein phosphatase regulator activity#GO:0019888
OG0000185	0	10	14	10	12	3	49	PTHR34223	OS11G0201299 PROTEIN
OG0000186	0	0	0	49	0	0	49	PTHR47389	OS09G0436400 PROTEIN
OG0000187	0	0	0	0	0	49	49	PTHR34835	OS07G0283600 PROTEIN-RELATED
OG0000188	11	2	7	7	8	13	48	PTHR47958	ATP-DEPENDENT RNA HELICASE DBP3
OG0000189	13	3	9	9	5	9	48	PTHR24055	MITOGEN-ACTIVATED PROTEIN KINASE	protein serine/threonine kinase activity#GO:0004674;phosphotransferase activity; alcohol group as acceptor#GO:0016773;catalytic activity; acting on a protein#GO:0140096;protein kinase activity#GO:0004672
OG0000190	26	4	4	3	4	7	48	PTHR48019	SERUM RESPONSE FACTOR HOMOLOG	RNA polymerase II cis-regulatory region sequence-specific DNA binding#GO:0000978;transcription regulator activity#GO:0140110;DNA-binding transcription factor activity; RNA polymerase II-specific#GO:0000981;organic cyclic compound binding#GO:0097159
OG0000191	4	3	9	4	12	16	48	PTHR12620	U2 SNRNP AUXILIARY FACTOR; SMALL SUBUNIT	heterocyclic compound binding#GO:1901363;pre-mRNA binding#GO:0036002;organic cyclic compound binding#GO:0097159
OG0000192	5	0	0	0	2	41	48	PTHR13233	MICROSPHERULE PROTEIN 1
OG0000193	14	2	9	8	4	11	48	PTHR37742	OS01G0810200 PROTEIN
OG0000194	4	4	4	5	3	28	48	PTHR15496	GENERAL TRANSCRIPTION FACTOR 3C POLYPEPTIDE 4 FAMILY
OG0000195	9	5	10	6	6	12	48	PTHR47982	PROLINE-RICH RECEPTOR-LIKE PROTEIN KINASE PERK4
OG0000196	2	5	10	7	10	14	48	PTHR11062	EXOSTOSIN HEPARAN SULFATE GLYCOSYLTRANSFERASE -RELATED
OG0000197	0	7	17	13	6	5	48	PTHR27006	PROMASTIGOTE SURFACE ANTIGEN PROTEIN PSA
OG0000198	0	5	0	8	34	1	48	PTHR47481	FAMILY NOT NAMED
OG0000199	0	1	7	15	23	2	48	PTHR47150	OS12G0169200 PROTEIN
OG0000200	0	1	5	8	16	18	48	PTHR34396	OS03G0264950 PROTEIN-RELATED
OG0000201	0	0	0	0	48	0	48	PTHR46033	PROTEIN MAIN-LIKE 2
OG0000202	0	0	0	0	0	48	48	PTHR33144	OS10G0409366 PROTEIN-RELATED
OG0000203	9	8	8	5	4	13	47	PTHR47094	ELFLESS; ISOFORM B
OG0000204	6	5	8	9	9	10	47	PTHR46266	TRANSCRIPTION FACTOR TT8
OG0000205	6	3	6	7	14	11	47	PTHR23111	ZINC FINGER PROTEIN
OG0000206	1	34	0	12	0	0	47	PTHR47723	OS05G0353850 PROTEIN
OG0000207	0	46	1	0	0	0	47	PTHR33170	DUF4283 DOMAIN-CONTAINING PROTEIN-RELATED
OG0000208	0	1	20	1	25	0	47	PTHR46020	OSJNBB0059K02.9 PROTEIN
OG0000209	0	13	23	6	2	3	47	PTHR31896	FAMILY REGULATORY PROTEIN; PUTATIVE (AFU_ORTHOLOGUE AFUA_3G14730)-RELATED
OG0000210	0	1	3	1	1	41	47	PTHR37241	NEUROFILAMENT HEAVY PROTEIN
OG0000211	0	0	0	0	21	26	47	PTHR46033	PROTEIN MAIN-LIKE 2
OG0000212	46	0	0	0	0	0	46	PTHR47933	PENTATRICOPEPTIDE REPEAT-CONTAINING PROTEIN 1; MITOCHONDRIAL
OG0000213	46	0	0	0	0	0	46	PTHR33463	NB-ARC DOMAIN-CONTAINING PROTEIN-RELATED
OG0000214	46	0	0	0	0	0	46	PTHR45631	OS07G0107800 PROTEIN-RELATED
OG0000215	6	5	9	6	7	13	46	PTHR23406	MALIC ENZYME-RELATED	oxidoreductase activity#GO:0016491
OG0000216	1	2	10	3	14	16	46	PTHR13948	RNA-BINDING PROTEIN	RNA binding#GO:0003723;heterocyclic compound binding#GO:1901363;organic cyclic compound binding#GO:0097159
OG0000217	2	2	1	7	4	30	46	PTHR33116	REVERSE TRANSCRIPTASE ZINC-BINDING DOMAIN-CONTAINING PROTEIN-RELATED-RELATED
OG0000218	0	11	17	0	6	12	46	PTHR46162	TRAF-LIKE FAMILY PROTEIN
OG0000219	0	46	0	0	0	0	46	PTHR31079	NAC DOMAIN-CONTAINING PROTEIN 73
OG0000220	0	17	19	3	4	3	46	PTHR33191	RIPENING-RELATED PROTEIN 2-RELATED
OG0000221	0	45	1	0	0	0	46	PTHR33157	AUTONOMOUS TRANSPOSABLE ELEMENT EN-1 MOSAIC PROTEIN-RELATED
OG0000222	0	3	6	5	8	24	46	PTHR33914	18S PRE-RIBOSOMAL ASSEMBLY PROTEIN GAR2-LIKE PROTEIN
OG0000223	45	0	0	0	0	0	45	PTHR31900	F-BOX/RNI SUPERFAMILY PROTEIN-RELATED
OG0000224	22	4	6	4	3	6	45	PTHR10314	CYSTATHIONINE BETA-SYNTHASE
OG0000225	7	1	2	1	6	28	45	PTHR11165	SKP1	protein binding#GO:0005515
OG0000226	4	1	4	2	4	30	45	PTHR23326	CCR4 NOT-RELATED
OG0000227	8	3	11	6	7	10	45	PTHR45619	SERINE/THREONINE-PROTEIN PHOSPHATASE PP2A-RELATED	phosphatase activity#GO:0016791;protein serine/threonine phosphatase activity#GO:0004722;catalytic activity; acting on a protein#GO:0140096
OG0000228	2	7	24	4	3	5	45	PTHR43539	FLAVIN-BINDING MONOOXYGENASE-LIKE PROTEIN (AFU_ORTHOLOGUE AFUA_4G09220)	nucleoside phosphate binding#GO:1901265;flavin adenine dinucleotide binding#GO:0050660;catalytic activity#GO:0003824;monooxygenase activity#GO:0004497
OG0000229	2	7	10	14	6	6	45	PTHR48017	OS05G0424000 PROTEIN-RELATED
OG0000230	1	9	14	4	7	10	45	PTHR31087	FAMILY NOT NAMED
OG0000231	2	16	18	5	2	2	45	PTHR14154	UPF0041 BRAIN PROTEIN 44-RELATED
OG0000232	0	14	19	2	2	8	45	PTHR33091	PROTEIN; PUTATIVE; EXPRESSED-RELATED
OG0000233	0	14	19	4	3	5	45	PTHR27005	WALL-ASSOCIATED RECEPTOR KINASE-LIKE 21
OG0000234	0	9	12	7	6	11	45	PTHR31867	EXPANSIN-A15
OG0000235	0	1	8	7	3	26	45	PTHR45974	RECEPTOR-LIKE PROTEIN 55
OG0000236	0	4	9	3	22	7	45	PTHR22929	RNA POLYMERASE III TRANSCRIPTION INITIATION FACTOR B
OG0000237	0	3	15	21	6	0	45	PTHR36766	PLANT BROAD-SPECTRUM MILDEW RESISTANCE PROTEIN RPW8
OG0000238	0	11	19	7	5	3	45	PTHR33021	BLUE COPPER PROTEIN
OG0000239	0	0	0	44	1	0	45	PTHR47389	OS09G0436400 PROTEIN
OG0000240	0	0	0	0	45	0	45	PTHR48170	FAMILY NOT NAMED
OG0000241	44	0	0	0	0	0	44	PTHR44259	OS07G0183000 PROTEIN-RELATED
OG0000242	5	2	16	3	2	16	44	PTHR38926	F-BOX DOMAIN CONTAINING PROTEIN; EXPRESSED
OG0000243	16	2	2	4	4	16	44	PTHR13018	PROBABLE MEMBRANE PROTEIN DUF221-RELATED	inorganic molecular entity transmembrane transporter activity#GO:0015318;ion transmembrane transporter activity#GO:0015075;calcium activated cation channel activity#GO:0005227;ion gated channel activity#GO:0022839
OG0000244	44	0	0	0	0	0	44	PTHR11017	LEUCINE-RICH REPEAT-CONTAINING PROTEIN
OG0000245	9	2	5	15	7	6	44	PTHR12570	UNCHARACTERIZED
OG0000246	2	2	30	4	1	5	44	PTHR31798	HYDROXYPROLINE-RICH GLYCOPROTEIN-LIKE
OG0000247	2	0	3	3	4	32	44	PTHR33905	CST COMPLEX SUBUNIT TEN1	telomeric DNA binding#GO:0042162;protein binding#GO:0005515;enzyme inhibitor activity#GO:0004857;enzyme regulator activity#GO:0030234;telomerase activity#GO:0003720
OG0000248	5	8	12	7	8	4	44	PTHR22893	NADH OXIDOREDUCTASE-RELATED
OG0000249	2	7	6	11	11	7	44	PTHR19241	ATP-BINDING CASSETTE TRANSPORTER
OG0000250	0	6	13	4	14	7	44	PTHR33065	OS07G0486400 PROTEIN
OG0000251	0	2	2	12	13	15	44	PTHR10775	UNCHARACTERIZED
OG0000252	0	8	13	3	14	6	44	PTHR10091	ALDOSE-1-EPIMERASE	racemase and epimerase activity; acting on carbohydrates and derivatives#GO:0016857
OG0000253	0	2	0	1	0	41	44	PTHR45786	DNA BINDING PROTEIN-LIKE
OG0000254	0	3	11	17	10	3	44	PTHR23155	DISEASE RESISTANCE PROTEIN RP
OG0000255	0	1	11	10	8	14	44	PTHR10593	SERINE/THREONINE-PROTEIN KINASE RIO
OG0000256	0	0	0	43	0	1	44	PTHR33144	OS10G0409366 PROTEIN-RELATED
OG0000257	0	0	0	0	0	44	44	PTHR33157	AUTONOMOUS TRANSPOSABLE ELEMENT EN-1 MOSAIC PROTEIN-RELATED
OG0000258	8	2	7	4	7	15	43	PTHR23147	SERINE/ARGININE RICH SPLICING FACTOR
OG0000259	43	0	0	0	0	0	43	PTHR23155	DISEASE RESISTANCE PROTEIN RP
OG0000260	14	3	7	5	6	8	43	PTHR11668	SERINE/THREONINE PROTEIN PHOSPHATASE
OG0000261	8	4	7	4	7	13	43	PTHR11550	CTP SYNTHASE	identical protein binding#GO:0042802;ligase activity#GO:0016874;protein binding#GO:0005515
OG0000262	11	2	7	10	3	10	43	PTHR23032	UNCHARACTERIZED
OG0000263	43	0	0	0	0	0	43	PTHR32411	CYSTEINE-RICH REPEAT SECRETORY PROTEIN 38-RELATED
OG0000264	14	2	6	6	4	11	43	PTHR11776	ADENINE PHOSPHORIBOSYLTRANSFERASE	pentosyltransferase activity#GO:0016763
OG0000265	2	1	4	5	4	27	43	PTHR23238	RNA BINDING PROTEIN	transcription coregulator activity#GO:0003712;RNA binding#GO:0003723
OG0000266	6	1	1	7	4	24	43	PTHR46463	ZINC FINGER; RING/FYVE/PHD-TYPE
OG0000267	8	3	4	8	12	8	43	PTHR31210	OS06G0731900 PROTEIN
OG0000268	4	9	18	4	5	3	43	PTHR11926	GLUCOSYL/GLUCURONOSYL TRANSFERASES
OG0000269	5	5	9	17	6	1	43	PTHR10353	GLYCOSYL HYDROLASE	hydrolase activity#GO:0016787;glucosidase activity#GO:0015926
OG0000270	7	2	5	10	5	14	43	PTHR46220	ADP-RIBOSYLATION FACTOR GTPASE-ACTIVATING PROTEIN AGD12
OG0000271	2	0	2	12	2	25	43	PTHR11205	RIBOSOMAL PROTEIN S7	structural constituent of ribosome#GO:0003735;mRNA binding#GO:0003729;organic cyclic compound binding#GO:0097159;rRNA binding#GO:0019843
OG0000272	1	1	1	34	1	5	43	PTHR46128	MITOCHONDRIAL GROUP I INTRON SPLICING FACTOR CCM1
OG0000273	3	9	24	2	2	3	43	PTHR33052	DUF4228 DOMAIN PROTEIN-RELATED
OG0000274	0	43	0	0	0	0	43	PTHR11040	ZINC/IRON TRANSPORTER	inorganic molecular entity transmembrane transporter activity#GO:0015318;ion transmembrane transporter activity#GO:0015075;metal ion transmembrane transporter activity#GO:0046873
OG0000275	0	42	1	0	0	0	43	PTHR23056	CALCINEURIN B
OG0000276	0	12	17	7	4	3	43	PTHR31235	PEROXIDASE 25-RELATED	oxidoreductase activity#GO:0016491;catalytic activity#GO:0003824
OG0000277	0	12	21	5	5	0	43	PTHR43900	GLUTATHIONE S-TRANSFERASE RHO	glutathione transferase activity#GO:0004364;anion binding#GO:0043168;ion binding#GO:0043167;peptide binding#GO:0042277
OG0000278	0	0	0	0	0	43	43	PTHR10566	CHAPERONE-ACTIVITY OF BC1 COMPLEX CABC1 -RELATED
OG0000279	0	0	0	0	0	43	43	PTHR45125	F21J9.4-RELATED
OG0000280	11	5	10	4	4	8	42	PTHR20852	GLUTAMINE SYNTHETASE	ligase activity#GO:0016874
OG0000281	11	5	4	5	8	9	42	PTHR23257	SERINE-THREONINE PROTEIN KINASE	phosphotransferase activity; alcohol group as acceptor#GO:0016773;catalytic activity; acting on a protein#GO:0140096;protein kinase activity#GO:0004672
OG0000282	4	2	4	4	3	25	42	PTHR46265	RHO GTPASE-ACTIVATING PROTEIN 7
OG0000283	7	6	6	8	10	5	42	PTHR11908	XANTHINE DEHYDROGENASE	oxidoreductase activity#GO:0016491;catalytic activity#GO:0003824
OG0000284	9	2	10	7	6	8	42	PTHR11132	SOLUTE CARRIER FAMILY 35
OG0000285	14	4	6	7	6	5	42	PTHR10285	URIDINE KINASE
OG0000286	7	1	3	7	19	5	42	PTHR31421	FAMILY NOT NAMED
OG0000287	12	0	6	3	4	17	42	PTHR31871	OS02G0137100 PROTEIN
OG0000288	9	5	9	6	5	8	42	PTHR47979	DRAB11-RELATED
OG0000289	4	12	10	3	3	10	42	PTHR32266	NICOTIANAMINE SYNTHASE 3
OG0000290	1	4	4	5	5	23	42	PTHR31375	FAMILY NOT NAMED
OG0000291	2	10	18	4	5	3	42	PTHR33090	DUF3774 DOMAIN PROTEIN-RELATED
OG0000292	1	6	22	5	4	4	42	PTHR23068	DNA CYTOSINE-5- -METHYLTRANSFERASE 3-RELATED
OG0000293	1	2	5	11	15	8	42	PTHR10641	MYB FAMILY TRANSCRIPTION FACTOR
OG0000294	1	1	7	7	10	16	42	PTHR31471	OS02G0116800 PROTEIN
OG0000295	0	12	7	15	4	4	42	PTHR27009	RUST RESISTANCE KINASE LR10-RELATED
OG0000296	0	7	5	16	11	3	42	PTHR24121	NO MECHANORECEPTOR POTENTIAL C; ISOFORM D-RELATED
OG0000297	0	1	2	1	38	0	42	PTHR47266	ENDONUCLEASE-RELATED
OG0000298	0	2	9	12	4	15	42	PTHR14000	FINGER CCCH DOMAIN PROTEIN; PUTATIVE (DUF3755)-RELATED
OG0000299	0	2	5	10	17	8	42	PTHR31676	T31J12.3 PROTEIN-RELATED
OG0000300	0	0	0	2	7	33	42	PTHR46934	MYB_DNA-BIND_3 DOMAIN-CONTAINING PROTEIN-RELATED
OG0000301	0	0	0	1	1	40	42	PTHR31072	TRANSCRIPTION FACTOR TCP4-RELATED
OG0000302	8	0	8	3	3	19	41	PTHR12482	UNCHARACTERIZED
OG0000303	8	5	8	8	5	7	41	PTHR10108	SAM-DEPENDENT METHYLTRANSFERASE
OG0000304	41	0	0	0	0	0	41	PTHR46162	TRAF-LIKE FAMILY PROTEIN
OG0000305	7	3	5	9	9	8	41	PTHR30540	OSMOTIC STRESS POTASSIUM TRANSPORTER
OG0000306	4	1	14	10	5	7	41	PTHR13312	HIV-INDUCED PROTEIN-7-LIKE PROTEASE	deubiquitinase activity#GO:0101005;thiol-dependent deubiquitinase#GO:0004843;omega peptidase activity#GO:0008242;peptidase activity#GO:0008233;ubiquitin-like protein-specific protease activity#GO:0019783;catalytic activity; acting on a protein#GO:0140096
OG0000307	2	1	1	1	2	34	41	PTHR34802	CHORISMATE SYNTHASE
OG0000308	41	0	0	0	0	0	41	PTHR11017	LEUCINE-RICH REPEAT-CONTAINING PROTEIN
OG0000309	10	5	7	6	6	7	41	PTHR43321	GLUTAMATE DECARBOXYLASE	carboxy-lyase activity#GO:0016831;carbon-carbon lyase activity#GO:0016830;catalytic activity#GO:0003824
OG0000310	3	2	17	9	4	6	41	PTHR22597	POLYCOMB GROUP PROTEIN	chromatin DNA binding#GO:0031490;DNA binding#GO:0003677
OG0000311	7	6	13	4	7	4	41	PTHR30620	PERIPLASMIC BETA-GLUCOSIDASE-RELATED	glucosidase activity#GO:0015926;hydrolase activity; hydrolyzing O-glycosyl compounds#GO:0004553
OG0000312	1	2	8	12	10	8	41	PTHR12436	80 KDA MCM3-ASSOCIATED PROTEIN
OG0000313	1	2	4	6	4	24	41	PTHR34804	CAMP-REGULATED PHOSPHOPROTEIN 19-RELATED PROTEIN
OG0000314	0	19	12	6	4	0	41	PTHR32133	OS07G0120400 PROTEIN
OG0000315	0	1	1	24	7	8	41	PTHR45693	TRANSCRIPTION FACTOR TGA9
OG0000316	0	2	3	5	12	19	41	PTHR47186	LEUCINE-RICH REPEAT-CONTAINING PROTEIN 57
OG0000317	0	7	13	5	8	8	41	PTHR42647	SBP (S-RIBONUCLEASE BINDING PROTEIN) FAMILY PROTEIN	ubiquitin-protein transferase activity#GO:0004842;catalytic activity; acting on a protein#GO:0140096;ubiquitin-like protein transferase activity#GO:0019787
OG0000318	0	0	0	1	3	37	41	PTHR33127	TRANSMEMBRANE PROTEIN
OG0000319	40	0	0	0	0	0	40	PTHR31260	CYSTATIN/MONELLIN SUPERFAMILY PROTEIN
OG0000320	14	2	3	2	5	14	40	PTHR47983	PTO-INTERACTING PROTEIN 1-LIKE
OG0000321	18	3	7	5	1	6	40	PTHR11002	CARBONIC ANHYDRASE
OG0000322	7	1	4	4	10	14	40	PTHR11558	SPERMIDINE/SPERMINE SYNTHASE
OG0000323	3	2	2	2	6	25	40	PTHR13152	TFIIH; POLYPEPTIDE 4	double-stranded DNA binding#GO:0003690;organic cyclic compound binding#GO:0097159;DNA binding#GO:0003677
OG0000324	11	7	6	4	10	2	40	PTHR32278	F-BOX DOMAIN-CONTAINING PROTEIN
OG0000325	8	1	2	10	1	18	40	PTHR45814	HISTONE-LYSINE N-METHYLTRANSFERASE SETD1	histone-lysine N-methyltransferase activity#GO:0018024;protein-lysine N-methyltransferase activity#GO:0016279;catalytic activity; acting on a protein#GO:0140096;S-adenosylmethionine-dependent methyltransferase activity#GO:0008757
OG0000326	7	2	9	7	6	9	40	PTHR13018	PROBABLE MEMBRANE PROTEIN DUF221-RELATED	inorganic molecular entity transmembrane transporter activity#GO:0015318;ion transmembrane transporter activity#GO:0015075;calcium activated cation channel activity#GO:0005227;ion gated channel activity#GO:0022839
OG0000327	3	1	4	15	5	12	40	PTHR31079	NAC DOMAIN-CONTAINING PROTEIN 73
OG0000328	2	2	2	5	2	27	40	PTHR10629	CYTOSINE-SPECIFIC METHYLTRANSFERASE
OG0000329	3	11	15	4	3	4	40	PTHR11527	HEAT-SHOCK PROTEIN 20 FAMILY MEMBER	protein binding#GO:0005515;unfolded protein binding#GO:0051082
OG0000330	1	11	14	4	7	3	40	PTHR33070	OS06G0725500 PROTEIN
OG0000331	1	3	5	10	8	13	40	PTHR23155	DISEASE RESISTANCE PROTEIN RP
OG0000332	2	8	17	5	4	4	40	PTHR10666	UBIQUITIN
OG0000333	0	3	4	5	13	15	40	PTHR31225	OS04G0344100 PROTEIN-RELATED
OG0000334	0	12	23	2	3	0	40	PTHR35545	F-BOX DOMAIN-CONTAINING PROTEIN
OG0000335	0	2	10	8	20	0	40	PTHR26379	BTB/POZ AND MATH DOMAIN-CONTAINING PROTEIN 1
OG0000336	0	2	4	2	1	31	40	PTHR47593	ZINC FINGER PROTEIN 4-LIKE
OG0000337	0	1	1	17	9	12	40	PTHR11206	MULTIDRUG RESISTANCE PROTEIN	transmembrane transporter activity#GO:0022857;transporter activity#GO:0005215
OG0000338	0	0	12	8	9	11	40	PTHR47718	OS01G0519700 PROTEIN
OG0000339	0	0	0	1	39	0	40	PTHR48134	GLYCOPROTEIN 96-92-RELATED-RELATED
OG0000340	8	2	5	5	6	13	39	PTHR13439	CT120 PROTEIN
OG0000341	10	2	3	4	2	18	39	PTHR47968	CENTROMERE PROTEIN E
OG0000342	7	2	5	5	6	14	39	PTHR12482	UNCHARACTERIZED
OG0000343	10	3	3	4	6	13	39	PTHR43725	UDP-GLUCOSE 4-EPIMERASE	racemase and epimerase activity; acting on carbohydrates and derivatives#GO:0016857
OG0000344	6	3	4	4	9	13	39	PTHR46226	CRAL-TRIO DOMAIN-CONTAINING PROTEIN
OG0000345	9	9	10	2	5	4	39	PTHR10168	GLUTAREDOXIN
OG0000346	3	2	3	4	4	23	39	PTHR45728	ACETYL-COA CARBOXYLASE; ISOFORM A
OG0000347	6	6	7	6	6	8	39	PTHR10766	TRANSMEMBRANE 9 SUPERFAMILY PROTEIN
OG0000348	3	1	4	3	6	22	39	PTHR33542	SIROHYDROCHLORIN FERROCHELATASE; CHLOROPLASTIC
OG0000349	2	1	9	3	10	14	39	PTHR45915	TRANSCRIPTION INTERMEDIARY FACTOR
OG0000350	7	3	8	7	6	8	39	PTHR10315	E3 UBIQUITIN PROTEIN LIGASE SIAH	catalytic activity; acting on a protein#GO:0140096;ubiquitin protein ligase activity#GO:0061630
OG0000351	3	3	23	3	3	4	39	PTHR44240	DNAJ DOMAIN (PROKARYOTIC HEAT SHOCK PROTEIN)-RELATED
OG0000352	1	2	7	9	5	15	39	PTHR23147	SERINE/ARGININE RICH SPLICING FACTOR
OG0000353	2	1	1	1	33	1	39	PTHR14732	UNCHARACTERIZED	phosphatase activity#GO:0016791;protein serine/threonine phosphatase activity#GO:0004722;catalytic activity; acting on a protein#GO:0140096
OG0000354	1	1	2	8	9	18	39	PTHR47989	OS01G0750732 PROTEIN
OG0000355	0	11	14	7	3	4	39	PTHR24282	CYTOCHROME P450 FAMILY MEMBER
OG0000356	0	5	0	22	5	7	39	PTHR15503	LDOC1 RELATED
OG0000357	0	2	7	5	11	14	39	PTHR12632	TRANSCRIPTION FACTOR NF-Y ALPHA-RELATED	RNA polymerase II cis-regulatory region sequence-specific DNA binding#GO:0000978;transcription regulator activity#GO:0140110;DNA-binding transcription factor activity; RNA polymerase II-specific#GO:0000981;organic cyclic compound binding#GO:0097159
OG0000358	3	1	1	1	2	30	38	PTHR13282	UNCHARACTERIZED
OG0000359	8	4	8	5	6	7	38	PTHR30523	PHOSPHOENOLPYRUVATE CARBOXYLASE	lyase activity#GO:0016829;carboxy-lyase activity#GO:0016831;carbon-carbon lyase activity#GO:0016830
OG0000360	5	2	7	10	6	8	38	PTHR31503	VACUOLAR CALCIUM ION TRANSPORTER	calcium ion transmembrane transporter activity#GO:0015085;cation:cation antiporter activity#GO:0015491;antiporter activity#GO:0015297;metal ion transmembrane transporter activity#GO:0046873;proton transmembrane transporter activity#GO:0015078;solute:proton antiporter activity#GO:0015299
OG0000361	7	2	8	13	2	6	38	PTHR23359	NUCLEOTIDE KINASE	phosphotransferase activity; phosphate group as acceptor#GO:0016776;catalytic activity#GO:0003824;kinase activity#GO:0016301
OG0000362	6	1	5	4	4	18	38	PTHR10782	ZINC FINGER MIZ DOMAIN-CONTAINING PROTEIN	ubiquitin-like protein ligase activity#GO:0061659;catalytic activity; acting on a protein#GO:0140096;ubiquitin-like protein transferase activity#GO:0019787
OG0000363	10	3	7	5	6	7	38	PTHR11119	XANTHINE-URACIL / VITAMIN C PERMEASE FAMILY MEMBER
OG0000364	8	2	8	7	8	5	38	PTHR11909	CASEIN KINASE-RELATED
OG0000365	10	4	7	4	6	7	38	PTHR48020	PROTON MYO-INOSITOL COTRANSPORTER
OG0000366	3	1	6	3	3	22	38	PTHR23163	RING FINGER PROTEIN-RELATED	catalytic activity; acting on a protein#GO:0140096;ubiquitin protein ligase activity#GO:0061630
OG0000367	7	9	11	3	5	3	38	PTHR43625	AFLATOXIN B1 ALDEHYDE REDUCTASE	oxidoreductase activity; acting on the CH-OH group of donors; NAD or NADP as acceptor#GO:0016616
OG0000368	10	5	6	6	7	4	38	PTHR31223	LOG FAMILY PROTEIN YJL055W
OG0000369	9	1	6	5	8	9	38	PTHR33373	OS07G0479600 PROTEIN
OG0000370	4	8	12	7	3	4	38	PTHR43452	PYRUVATE DECARBOXYLASE
OG0000371	4	5	6	5	6	12	38	PTHR31969	GEM-LIKE PROTEIN 2
OG0000372	1	3	7	5	4	18	38	PTHR47973	CYSTEINE-RICH RECEPTOR-LIKE PROTEIN KINASE 3
OG0000373	2	8	19	2	5	2	38	PTHR11165	SKP1	protein binding#GO:0005515
OG0000374	0	1	4	9	4	20	38	PTHR33334	PROTEIN LNK1
OG0000375	0	9	3	2	11	13	38	PTHR47069	FAMILY NOT NAMED
OG0000376	0	3	10	6	18	1	38	PTHR47186	LEUCINE-RICH REPEAT-CONTAINING PROTEIN 57
OG0000377	0	1	0	22	8	7	38	PTHR33377	OS10G0134700 PROTEIN-RELATED
OG0000378	0	1	8	10	7	12	38	PTHR13140	MYOSIN	cytoskeletal motor activity#GO:0003774;ATP hydrolysis activity#GO:0016887;nucleoside-triphosphatase activity#GO:0017111;ATP-dependent activity#GO:0140657;catalytic activity#GO:0003824;actin filament binding#GO:0051015
OG0000379	0	2	3	2	1	30	38	PTHR11480	SAPOSIN-RELATED
OG0000380	0	0	0	0	0	38	38	PTHR10317	EUKARYOTIC TRANSLATION INITIATION FACTOR 3 SUBUNIT E
OG0000381	0	0	0	0	0	38	38	PTHR12608	TRANSMEMBRANE PROTEIN HTP-1 RELATED	inorganic molecular entity transmembrane transporter activity#GO:0015318;metal ion transmembrane transporter activity#GO:0046873
OG0000382	37	0	0	0	0	0	37	PTHR24298	FLAVONOID 3'-MONOOXYGENASE-RELATED
OG0000383	37	0	0	0	0	0	37	PTHR31900	F-BOX/RNI SUPERFAMILY PROTEIN-RELATED
OG0000384	11	3	10	5	3	5	37	PTHR31916	FAMILY NOT NAMED
OG0000385	12	3	6	4	5	7	37	PTHR11740	CASEIN KINASE II SUBUNIT BETA	protein kinase regulator activity#GO:0019887;protein kinase binding#GO:0019901;phosphotransferase activity; alcohol group as acceptor#GO:0016773;catalytic activity; acting on a protein#GO:0140096;kinase regulator activity#GO:0019207;protein kinase activity#GO:0004672
OG0000386	8	5	8	5	5	6	37	PTHR43078	UDP-GLUCURONIC ACID DECARBOXYLASE-RELATED	nucleoside phosphate binding#GO:1901265;nucleotide binding#GO:0000166;lyase activity#GO:0016829;carboxy-lyase activity#GO:0016831;anion binding#GO:0043168;ion binding#GO:0043167;carbon-carbon lyase activity#GO:0016830
OG0000387	27	1	2	3	2	2	37	PTHR12683	CDK-ACTIVATING KINASE ASSEMBLY FACTOR MAT1
OG0000388	4	1	5	3	3	21	37	PTHR31042	CORE-2/I-BRANCHING BETA-1;6-N-ACETYLGLUCOSAMINYLTRANSFERASE FAMILY PROTEIN-RELATED
OG0000389	8	0	6	7	5	11	37	PTHR46666	60S RIBOSOMAL L18A-LIKE PROTEIN
OG0000390	4	7	12	5	4	5	37	PTHR11709	MULTI-COPPER OXIDASE
OG0000391	3	3	11	4	11	5	37	PTHR31731	FAMILY NOT NAMED
OG0000392	1	2	6	8	8	12	37	PTHR11689	CHLORIDE CHANNEL PROTEIN CLC FAMILY MEMBER	hydrolase activity; acting on acid anhydrides#GO:0016817;ATP hydrolysis activity#GO:0016887;inorganic anion transmembrane transporter activity#GO:0015103;ATP-dependent activity#GO:0140657;active transmembrane transporter activity#GO:0022804;active ion transmembrane transporter activity#GO:0022853
OG0000393	0	10	16	6	1	4	37	PTHR48049	GLYCOSYLTRANSFERASE
OG0000394	0	11	3	0	9	14	37	PTHR47746	ZF-RVT DOMAIN-CONTAINING PROTEIN
OG0000395	0	2	11	14	8	2	37	PTHR18868	OS07G0665300 PROTEIN-RELATED
OG0000396	0	11	17	2	3	4	37	PTHR31235	PEROXIDASE 25-RELATED	oxidoreductase activity#GO:0016491;catalytic activity#GO:0003824
OG0000397	0	6	7	1	14	9	37	PTHR11732	ALDO/KETO REDUCTASE	oxidoreductase activity; acting on the CH-OH group of donors; NAD or NADP as acceptor#GO:0016616
OG0000398	0	7	15	8	4	3	37	PTHR47950	CYTOCHROME P450; FAMILY 76; SUBFAMILY C; POLYPEPTIDE 5-RELATED
OG0000399	0	3	8	5	4	17	37	PTHR23189	RNA RECOGNITION MOTIF-CONTAINING
OG0000400	0	14	9	8	4	2	37	PTHR47976	G-TYPE LECTIN S-RECEPTOR-LIKE SERINE/THREONINE-PROTEIN KINASE SD2-5
OG0000401	0	1	1	1	5	29	37	PTHR45733	FORMIN-J
OG0000402	0	3	8	10	12	4	37	PTHR33548	GLYCINE-RICH CELL WALL STRUCTURAL PROTEIN 2
OG0000403	0	0	0	37	0	0	37	PTHR13832	PROTEIN PHOSPHATASE 2C
OG0000404	5	2	3	7	3	16	36	PTHR31717	ZINC FINGER PROTEIN CONSTANS-LIKE 10
OG0000405	12	3	9	4	6	2	36	PTHR10578	S -2-HYDROXY-ACID OXIDASE-RELATED
OG0000406	5	4	8	8	4	7	36	PTHR11374	UDP-GLUCOSE DEHYDROGENASE/UDP-MANNAC DEHYDROGENASE
OG0000407	17	2	5	7	3	2	36	PTHR31210	OS06G0731900 PROTEIN
OG0000408	12	1	11	10	1	1	36	PTHR42898	TROPINONE REDUCTASE
OG0000409	7	2	7	2	3	15	36	PTHR10108	SAM-DEPENDENT METHYLTRANSFERASE
OG0000410	5	2	8	9	6	6	36	PTHR23326	CCR4 NOT-RELATED
OG0000411	13	3	3	6	4	7	36	PTHR24356	SERINE/THREONINE-PROTEIN KINASE
OG0000412	11	4	5	4	3	9	36	PTHR12741	LYST-INTERACTING PROTEIN LIP5 DOPAMINE RESPONSIVE PROTEIN DRG-1	transferase activity#GO:0016740;glucosyltransferase activity#GO:0046527;catalytic activity#GO:0003824;hexosyltransferase activity#GO:0016758
OG0000413	4	1	4	1	3	23	36	PTHR10694	LYSINE-SPECIFIC DEMETHYLASE	demethylase activity#GO:0032451;catalytic activity; acting on a protein#GO:0140096;histone demethylase activity#GO:0032452
OG0000414	4	2	7	3	11	9	36	PTHR23054	UNCHARACTERIZED
OG0000415	7	3	8	5	6	7	36	PTHR11871	PROTEIN PHOSPHATASE PP2A REGULATORY SUBUNIT B	phosphatase activity#GO:0016791;protein phosphatase binding#GO:0019903;catalytic activity; acting on a protein#GO:0140096;phosphoprotein phosphatase activity#GO:0004721;protein phosphatase regulator activity#GO:0019888
OG0000416	6	1	1	13	5	10	36	PTHR45666	TYPE IV INOSITOL POLYPHOSPHATE 5-PHOSPHATASE 9	phosphatase activity#GO:0016791
OG0000417	8	2	5	4	4	13	36	PTHR46521	SUCROSE-PHOSPHATASE 2-RELATED
OG0000418	11	3	5	3	6	8	36	PTHR43991	WD REPEAT PROTEIN (AFU_ORTHOLOGUE AFUA_8G05640)-RELATED
OG0000419	3	2	3	15	4	9	36	PTHR13743	BEIGE/BEACH-RELATED
OG0000420	2	1	1	1	2	29	36	PTHR23163	RING FINGER PROTEIN-RELATED	catalytic activity; acting on a protein#GO:0140096;ubiquitin protein ligase activity#GO:0061630
OG0000421	6	4	10	6	5	5	36	PTHR48017	OS05G0424000 PROTEIN-RELATED
OG0000422	7	3	5	11	6	4	36	PTHR11764	TERPENE CYCLASE/MUTASE FAMILY MEMBER
OG0000423	2	8	10	7	3	6	36	PTHR19241	ATP-BINDING CASSETTE TRANSPORTER
OG0000424	3	11	15	5	1	1	36	PTHR33346	DEHYDRIN XERO 2-RELATED
OG0000425	3	5	8	4	8	8	36	PTHR11926	GLUCOSYL/GLUCURONOSYL TRANSFERASES
OG0000426	1	6	14	7	5	3	36	PTHR43447	ALPHA-AMYLASE
OG0000427	0	4	17	4	9	2	36	PTHR33800	OS06G0113600 PROTEIN
OG0000428	0	35	1	0	0	0	36	PTHR31920	B3 DOMAIN-CONTAINING
OG0000429	0	36	0	0	0	0	36	PTHR23002	ZINC FINGER CCHC DOMAIN CONTAINING PROTEIN
OG0000430	0	13	11	2	4	6	36	PTHR11711	ADP RIBOSYLATION FACTOR-RELATED
OG0000431	0	12	14	4	4	2	36	PTHR48044	GLYCOSYLTRANSFERASE
OG0000432	0	8	10	3	4	11	36	PTHR27006	PROMASTIGOTE SURFACE ANTIGEN PROTEIN PSA
OG0000433	0	1	7	8	14	6	36	PTHR31391	B3 DOMAIN-CONTAINING PROTEIN OS11G0197600-RELATED
OG0000434	0	0	0	1	0	35	36	PTHR35488	OS05G0358900 PROTEIN-RELATED
OG0000435	10	2	2	4	6	11	35	PTHR12750	DIPHOSPHOINOSITOL PENTAKISPHOSPHATE KINASE	phosphotransferase activity; phosphate group as acceptor#GO:0016776;kinase activity#GO:0016301
OG0000436	5	1	4	15	2	8	35	PTHR46202	DNA EXCISION REPAIR PROTEIN ERCC-8
OG0000437	5	2	3	4	6	15	35	PTHR13773	PHOSPHATIDATE CYTIDYLYLTRANSFERASE
OG0000438	8	6	14	4	1	2	35	PTHR31262	RIBULOSE BISPHOSPHATE CARBOXYLASE SMALL CHAIN 1; CHLOROPLASTIC
OG0000439	4	5	12	7	3	4	35	PTHR10113	PEPTIDE CHAIN RELEASE FACTOR SUBUNIT 1
OG0000440	5	3	1	5	4	17	35	PTHR32258	PROTEIN NETWORKED 4A
OG0000441	12	2	5	1	3	12	35	PTHR23189	RNA RECOGNITION MOTIF-CONTAINING
OG0000442	8	0	10	4	8	5	35	PTHR33102	DVL19-RELATED-RELATED
OG0000443	4	2	5	4	6	14	35	PTHR31500	AT-HOOK MOTIF NUCLEAR-LOCALIZED PROTEIN 9
OG0000444	10	3	4	6	4	8	35	PTHR42908	TRANSLATION ELONGATION FACTOR-RELATED	GTPase activity#GO:0003924;catalytic activity#GO:0003824
OG0000445	6	3	8	5	7	6	35	PTHR11654	OLIGOPEPTIDE TRANSPORTER-RELATED
OG0000446	6	2	12	6	2	7	35	PTHR48036	SPLICING FACTOR (PAD-1); PUTATIVE (AFU_ORTHOLOGUE AFUA_1G15810)-RELATED
OG0000447	3	2	9	11	7	3	35	PTHR23139	RNA-BINDING PROTEIN
OG0000448	14	2	4	5	4	6	35	PTHR24221	ATP-BINDING CASSETTE SUB-FAMILY B	ATP hydrolysis activity#GO:0016887;nucleoside-triphosphatase activity#GO:0017111;ATP-dependent activity#GO:0140657;transporter activity#GO:0005215;catalytic activity#GO:0003824;active transmembrane transporter activity#GO:0022804
OG0000449	3	1	1	7	2	21	35	PTHR47989	OS01G0750732 PROTEIN
OG0000450	3	1	3	6	6	16	35	PTHR12654	BILE ACID BETA-GLUCOSIDASE-RELATED
OG0000451	2	3	5	6	9	10	35	PTHR31218	WAT1-RELATED PROTEIN
OG0000452	2	1	4	13	2	13	35	PTHR10880	MORTALITY FACTOR 4-LIKE PROTEIN
OG0000453	1	2	3	4	4	21	35	PTHR31949	GASTRIC MUCIN-LIKE PROTEIN
OG0000454	2	2	6	6	10	9	35	PTHR31669	PROTEIN FAR1-RELATED SEQUENCE 10-RELATED
OG0000455	2	3	7	3	3	17	35	PTHR33709	OSJNBA0035M09.9 PROTEIN
OG0000456	4	8	5	7	5	6	35	PTHR10334	CYSTEINE-RICH SECRETORY PROTEIN-RELATED
OG0000457	1	1	10	7	7	9	35	PTHR11119	XANTHINE-URACIL / VITAMIN C PERMEASE FAMILY MEMBER
OG0000458	1	1	3	3	6	21	35	PTHR43090	1-(5-PHOSPHORIBOSYL)-5-[(5-PHOSPHORIBOSYLAMINO)METHYLIDENEAMINO] IMIDAZOLE-4-CARBOXAMIDE ISOMERASE	isomerase activity#GO:0016853;catalytic activity#GO:0003824
OG0000459	3	5	11	5	3	8	35	PTHR45660	HISTONE-LYSINE N-METHYLTRANSFERASE SETMAR
OG0000460	0	34	0	1	0	0	35	PTHR24067	UBIQUITIN-CONJUGATING ENZYME E2
OG0000461	0	5	7	5	6	12	35	PTHR33304	FAMILY NOT NAMED
OG0000462	0	4	5	16	5	5	35	PTHR47169	OS01G0541250 PROTEIN
OG0000463	0	9	10	8	6	2	35	PTHR33207	F-BOX DOMAIN CONTAINING PROTEIN-RELATED
OG0000464	0	9	10	7	6	3	35	PTHR24177	CASKIN
OG0000465	0	3	1	25	5	1	35	PTHR47127	10A19I.15
OG0000466	0	4	23	8	0	0	35	PTHR23155	DISEASE RESISTANCE PROTEIN RP
OG0000467	0	1	0	6	12	16	35	PTHR45125	F21J9.4-RELATED
OG0000468	0	0	2	9	21	3	35	PTHR32166	OSJNBA0013A04.12 PROTEIN
OG0000469	0	0	0	0	8	27	35	PTHR45707	C2 CALCIUM/LIPID-BINDING PLANT PHOSPHORIBOSYLTRANSFERASE FAMILY PROTEIN
OG0000470	0	0	0	0	33	2	35	PTHR43874	TWO-COMPONENT RESPONSE REGULATOR
OG0000471	0	0	0	0	0	35	35	PTHR45125	F21J9.4-RELATED
OG0000472	0	0	0	0	0	35	35	PTHR33144	OS10G0409366 PROTEIN-RELATED
OG0000473	34	0	0	0	0	0	34	PTHR31900	F-BOX/RNI SUPERFAMILY PROTEIN-RELATED
OG0000474	5	1	5	5	7	11	34	PTHR23426	FERREDOXIN/ADRENODOXIN
OG0000475	5	3	6	8	4	8	34	PTHR45839	FAMILY NOT NAMED
OG0000476	4	2	6	5	7	10	34	PTHR10003	SUPEROXIDE DISMUTASE CU-ZN -RELATED	copper ion binding#GO:0005507;ion binding#GO:0043167;oxidoreductase activity#GO:0016491
OG0000477	13	2	4	3	4	8	34	PTHR11524	60S RIBOSOMAL PROTEIN L7	structural constituent of ribosome#GO:0003735;heterocyclic compound binding#GO:1901363;RNA binding#GO:0003723;organic cyclic compound binding#GO:0097159
OG0000478	12	1	5	5	3	8	34	PTHR24068	UBIQUITIN-CONJUGATING ENZYME E2	ubiquitin-like protein conjugating enzyme activity#GO:0061650;ubiquitin conjugating enzyme activity#GO:0061631;ubiquitin-protein transferase activity#GO:0004842;catalytic activity; acting on a protein#GO:0140096;ubiquitin-like protein transferase activity#GO:0019787
OG0000479	8	3	9	6	4	4	34	PTHR24031	RNA HELICASE
OG0000480	2	1	2	1	1	27	34	PTHR24058	DUAL SPECIFICITY PROTEIN KINASE	protein serine/threonine kinase activity#GO:0004674;phosphotransferase activity; alcohol group as acceptor#GO:0016773;catalytic activity; acting on a protein#GO:0140096;protein kinase activity#GO:0004672
OG0000481	12	2	3	9	3	5	34	PTHR34462	OS05G0587400 PROTEIN
OG0000482	19	1	2	5	1	6	34	PTHR15561	CALCITONIN GENE-RELATED PEPTIDE-RECEPTOR COMPONENT PROTEIN
OG0000483	5	0	18	7	1	3	34	PTHR31747	PROTEIN LSD1
OG0000484	34	0	0	0	0	0	34	PTHR32410	CYSTEINE/HISTIDINE-RICH C1 DOMAIN FAMILY PROTEIN
OG0000485	8	2	5	2	15	2	34	PTHR43991	WD REPEAT PROTEIN (AFU_ORTHOLOGUE AFUA_8G05640)-RELATED
OG0000486	9	2	7	2	9	5	34	PTHR46234	ALPHA/BETA-HYDROLASES SUPERFAMILY PROTEIN
OG0000487	9	2	11	5	3	4	34	PTHR23056	CALCINEURIN B
OG0000488	4	1	7	8	2	12	34	PTHR12506	PROTEIN PHOSPHATASE RELATED
OG0000489	6	3	8	3	4	10	34	PTHR45763	HYDROLASE; ALPHA/BETA FOLD FAMILY PROTEIN; EXPRESSED-RELATED
OG0000490	3	0	3	4	2	22	34	PTHR31490	GLYCOSYL HYDROLASE
OG0000491	4	3	6	4	5	12	34	PTHR18896	PHOSPHOLIPASE D
OG0000492	10	2	6	7	5	4	34	PTHR23012	RING/FYVE/PHD ZINC FINGER DOMAIN-CONTAINING	ubiquitin-protein transferase activity#GO:0004842;catalytic activity; acting on a protein#GO:0140096;ubiquitin-like protein transferase activity#GO:0019787
OG0000493	3	5	6	6	7	7	34	PTHR20961	GLYCOSYLTRANSFERASE	transferase activity#GO:0016740;catalytic activity#GO:0003824;glycosyltransferase activity#GO:0016757
OG0000494	2	7	13	5	5	2	34	PTHR42678	AMIDASE
OG0000495	3	4	7	8	4	8	34	PTHR11034	N-MYC DOWNSTREAM REGULATED
OG0000496	4	8	9	5	3	5	34	PTHR14209	ISOAMYL ACETATE-HYDROLYZING ESTERASE 1
OG0000497	1	2	7	6	17	1	34	PTHR46598	BNAC05G43320D PROTEIN
OG0000498	3	5	10	4	5	7	34	PTHR33413	EXPRESSED PROTEIN
OG0000499	5	7	12	2	6	2	34	PTHR11783	SULFOTRANSFERASE SULT	sulfotransferase activity#GO:0008146
OG0000500	3	1	2	3	1	24	34	PTHR46862	OS07G0661900 PROTEIN
OG0000501	1	2	5	5	5	16	34	PTHR45651	CYCLIC NUCLEOTIDE-GATED ION CHANNEL 15-RELATED-RELATED
OG0000502	1	1	3	1	27	1	34	PTHR12741	LYST-INTERACTING PROTEIN LIP5 DOPAMINE RESPONSIVE PROTEIN DRG-1	transferase activity#GO:0016740;glucosyltransferase activity#GO:0046527;catalytic activity#GO:0003824;hexosyltransferase activity#GO:0016758
OG0000503	2	1	1	3	2	25	34	PTHR45800	PHOSPHATIDYLINOSITOL 4-KINASE GAMMA
OG0000504	0	12	7	5	7	3	34	PTHR33103	OS01G0153900 PROTEIN
OG0000505	0	14	15	1	1	3	34	PTHR47956	CYTOCHROME P450 71B11-RELATED
OG0000506	0	1	4	2	6	21	34	PTHR42776	SERINE PEPTIDASE S9 FAMILY MEMBER	serine-type endopeptidase activity#GO:0004252
OG0000507	0	7	20	4	3	0	34	PTHR36766	PLANT BROAD-SPECTRUM MILDEW RESISTANCE PROTEIN RPW8
OG0000508	0	1	8	7	6	12	34	PTHR12632	TRANSCRIPTION FACTOR NF-Y ALPHA-RELATED	RNA polymerase II cis-regulatory region sequence-specific DNA binding#GO:0000978;transcription regulator activity#GO:0140110;DNA-binding transcription factor activity; RNA polymerase II-specific#GO:0000981;organic cyclic compound binding#GO:0097159
OG0000509	0	2	6	5	2	19	34	PTHR22930	UNCHARACTERIZED
OG0000510	0	1	9	2	2	20	34	PTHR46774	CHROMATIN MODIFICATION-RELATED PROTEIN EAF1 A-RELATED
OG0000511	0	17	16	1	0	0	34	PTHR33165	F-BOX DOMAIN CONTAINING PROTEIN-LIKE-RELATED
OG0000512	0	4	7	2	19	2	34	PTHR23155	DISEASE RESISTANCE PROTEIN RP
OG0000513	0	2	6	10	5	11	34	PTHR24209	PROTEIN DA1-RELATED 2
OG0000514	0	7	14	7	3	3	34	PTHR11746	O-METHYLTRANSFERASE
OG0000515	0	1	2	12	10	9	34	PTHR35712	MYOSIN HEAVY CHAIN-LIKE PROTEIN
OG0000516	0	1	2	2	3	26	34	PTHR11864	PRE-MRNA-PROCESSING PROTEIN PRP40	RNA binding#GO:0003723;heterocyclic compound binding#GO:1901363;organic cyclic compound binding#GO:0097159
OG0000517	0	8	8	7	7	4	34	PTHR33605	EARLY NODULIN-93
OG0000518	0	0	0	34	0	0	34	PTHR46116	(E3-INDEPENDENT) E2 UBIQUITIN-CONJUGATING ENZYME
OG0000519	0	0	0	2	32	0	34	PTHR33067	FAMILY NOT NAMED
OG0000520	0	0	0	0	34	0	34	PTHR48127	GRF-TYPE DOMAIN-CONTAINING PROTEIN
OG0000521	9	2	4	3	3	12	33	PTHR31152	PLAC8 FAMILY PROTEIN
OG0000522	1	1	9	14	4	4	33	PTHR21528	UNCHARACTERIZED	prenyltransferase activity#GO:0004659
OG0000523	9	3	5	4	4	8	33	PTHR47980	LD44762P
OG0000524	7	1	3	9	5	8	33	PTHR33156	OS02G0230000 PROTEIN
OG0000525	1	1	3	7	17	4	33	PTHR32166	OSJNBA0013A04.12 PROTEIN
OG0000526	6	1	4	6	5	11	33	PTHR22870	REGULATOR OF CHROMOSOME CONDENSATION
OG0000527	5	2	8	4	6	8	33	PTHR47958	ATP-DEPENDENT RNA HELICASE DBP3
OG0000528	12	4	6	3	3	5	33	PTHR24092	PROBABLE PHOSPHOLIPID-TRANSPORTING ATPASE	ATPase-coupled intramembrane lipid transporter activity#GO:0140326;ATP hydrolysis activity#GO:0016887;nucleoside-triphosphatase activity#GO:0017111;ATP-dependent activity#GO:0140657;catalytic activity#GO:0003824;lipid transporter activity#GO:0005319
OG0000529	9	4	7	5	3	5	33	PTHR10263	V-TYPE PROTON ATPASE PROTEOLIPID SUBUNIT
OG0000530	4	3	6	6	6	8	33	PTHR19229	ATP-BINDING CASSETTE TRANSPORTER SUBFAMILY A ABCA	hydrolase activity; acting on acid anhydrides#GO:0016817;ATP hydrolysis activity#GO:0016887;ATP-dependent activity#GO:0140657;lipid transporter activity#GO:0005319;active transmembrane transporter activity#GO:0022804
OG0000531	3	9	9	6	4	2	33	PTHR38926	F-BOX DOMAIN CONTAINING PROTEIN; EXPRESSED
OG0000532	2	2	4	11	2	12	33	PTHR45821	SNF2 DOMAIN-CONTAINING PROTEIN CLASSY 2-RELATED
OG0000533	2	2	3	7	9	10	33	PTHR11850	HOMEOBOX PROTEIN TRANSCRIPTION FACTORS
OG0000534	6	2	7	4	4	10	33	PTHR48014	SERINE/THREONINE-PROTEIN KINASE FRAY2
OG0000535	3	2	11	2	5	10	33	PTHR31948	ZINC-FINGER HOMEODOMAIN PROTEIN 2
OG0000536	5	1	4	6	4	13	33	PTHR21450	UNCHARACTERIZED
OG0000537	5	3	9	8	4	4	33	PTHR43205	PROSTAGLANDIN REDUCTASE
OG0000538	2	3	3	4	7	14	33	PTHR22702	PROTEASE-ASSOCIATED DOMAIN-CONTAINING PROTEIN
OG0000539	6	4	7	8	5	3	33	PTHR24298	FLAVONOID 3'-MONOOXYGENASE-RELATED
OG0000540	1	7	12	4	5	4	33	PTHR43880	ALCOHOL DEHYDROGENASE	cation binding#GO:0043169;binding#GO:0005488;zinc ion binding#GO:0008270;oxidoreductase activity; acting on the CH-OH group of donors; NAD or NADP as acceptor#GO:0016616
OG0000541	2	4	11	5	5	6	33	PTHR11945	MADS BOX PROTEIN	RNA polymerase II cis-regulatory region sequence-specific DNA binding#GO:0000978;transcription regulator activity#GO:0140110;DNA-binding transcription factor activity; RNA polymerase II-specific#GO:0000981;organic cyclic compound binding#GO:0097159
OG0000542	2	1	4	7	8	11	33	PTHR48028	GLYCINE-RICH RNA-BINDING PROTEIN RZ1A
OG0000543	0	31	2	0	0	0	33	PTHR31920	B3 DOMAIN-CONTAINING
OG0000544	0	26	1	6	0	0	33	PTHR34591	OS03G0653100 PROTEIN-RELATED
OG0000545	0	15	11	3	4	0	33	PTHR10426	STRICTOSIDINE SYNTHASE-RELATED
OG0000546	0	6	12	8	6	1	33	PTHR43899	RH59310P	oxidoreductase activity#GO:0016491;catalytic activity#GO:0003824
OG0000547	0	8	21	2	1	1	33	PTHR10795	PROPROTEIN CONVERTASE SUBTILISIN/KEXIN
OG0000548	0	6	10	5	6	6	33	PTHR47955	CYTOCHROME P450 FAMILY 71 PROTEIN
OG0000549	0	7	12	3	5	6	33	PTHR26379	BTB/POZ AND MATH DOMAIN-CONTAINING PROTEIN 1
OG0000550	0	2	2	25	0	4	33	PTHR46033	PROTEIN MAIN-LIKE 2
OG0000551	0	4	3	9	6	11	33	PTHR27005	WALL-ASSOCIATED RECEPTOR KINASE-LIKE 21
OG0000552	0	1	2	4	3	23	33	PTHR47219	RAB GTPASE-ACTIVATING PROTEIN 1-LIKE
OG0000553	0	1	1	3	5	23	33	PTHR47025	AUTOIMMUNE REGULATOR
OG0000554	0	1	2	6	5	19	33	PTHR12565	STEROL REGULATORY ELEMENT-BINDING PROTEIN	transcription cis-regulatory region binding#GO:0000976;DNA-binding transcription factor activity#GO:0003700;DNA binding#GO:0003677
OG0000555	0	0	28	1	3	1	33	PTHR43228	TWO-COMPONENT RESPONSE REGULATOR
OG0000556	0	0	0	1	0	32	33	PTHR31669	PROTEIN FAR1-RELATED SEQUENCE 10-RELATED
OG0000557	0	0	0	0	33	0	33	PTHR33086	OS05G0468200 PROTEIN-RELATED
OG0000558	0	0	0	0	0	33	33	PTHR11581	30S/40S RIBOSOMAL PROTEIN S4	structural constituent of ribosome#GO:0003735;heterocyclic compound binding#GO:1901363;RNA binding#GO:0003723;organic cyclic compound binding#GO:0097159
OG0000559	0	0	0	0	0	33	33	PTHR48170	FAMILY NOT NAMED
OG0000560	0	0	0	0	0	33	33	PTHR18063	NF-E2 INDUCIBLE PROTEIN	cysteine-type peptidase activity#GO:0008234;thiol-dependent deubiquitinase#GO:0004843;peptidase activity#GO:0008233;catalytic activity; acting on a protein#GO:0140096;carboxypeptidase activity#GO:0004180
OG0000561	7	3	9	2	4	7	32	PTHR10648	SERINE/THREONINE-PROTEIN PHOSPHATASE PP2A 65 KDA REGULATORY SUBUNIT	phosphatase activity#GO:0016791;protein phosphatase binding#GO:0019903;catalytic activity; acting on a protein#GO:0140096;phosphoprotein phosphatase activity#GO:0004721;protein phosphatase regulator activity#GO:0019888
OG0000562	32	0	0	0	0	0	32	PTHR31218	WAT1-RELATED PROTEIN
OG0000563	6	4	5	6	4	7	32	PTHR22950	AMINO ACID TRANSPORTER	amino acid transmembrane transporter activity#GO:0015171
OG0000564	11	2	5	5	4	5	32	PTHR24009	RNA-BINDING (RRM/RBD/RNP MOTIFS)
OG0000565	10	3	4	1	6	8	32	PTHR18966	IONOTROPIC GLUTAMATE RECEPTOR
OG0000566	5	2	5	9	5	6	32	PTHR47859	PENTATRICOPEPTIDE REPEAT-CONTAINING PROTEIN
OG0000567	6	2	1	12	3	8	32	PTHR47989	OS01G0750732 PROTEIN
OG0000568	32	0	0	0	0	0	32	PTHR48019	SERUM RESPONSE FACTOR HOMOLOG	RNA polymerase II cis-regulatory region sequence-specific DNA binding#GO:0000978;transcription regulator activity#GO:0140110;DNA-binding transcription factor activity; RNA polymerase II-specific#GO:0000981;organic cyclic compound binding#GO:0097159
OG0000569	3	4	9	3	7	6	32	PTHR33167	TRANSCRIPTION FACTOR; PUTATIVE (DUF863)-RELATED
OG0000570	9	4	8	3	4	4	32	PTHR45687	AQUAPORIN OR AQUAGLYCEROPORIN RELATED	inorganic molecular entity transmembrane transporter activity#GO:0015318;passive transmembrane transporter activity#GO:0022803;channel activity#GO:0015267
OG0000571	2	3	5	4	7	11	32	PTHR10252	HISTONE-LIKE TRANSCRIPTION FACTOR CCAAT-RELATED
OG0000572	7	3	7	6	3	6	32	PTHR11964	S-ADENOSYLMETHIONINE SYNTHETASE	transferase activity; transferring alkyl or aryl (other than methyl) groups#GO:0016765;catalytic activity#GO:0003824
OG0000573	32	0	0	0	0	0	32	PTHR44259	OS07G0183000 PROTEIN-RELATED
OG0000574	12	1	4	2	7	6	32	PTHR43671	SERINE/THREONINE-PROTEIN KINASE NEK
OG0000575	4	5	6	5	4	8	32	PTHR45675	MYB TRANSCRIPTION FACTOR-RELATED-RELATED	sequence-specific DNA binding#GO:0043565;heterocyclic compound binding#GO:1901363;organic cyclic compound binding#GO:0097159;DNA binding#GO:0003677
OG0000576	7	2	13	3	4	3	32	PTHR23430	HISTONE H2A	heterocyclic compound binding#GO:1901363;organic cyclic compound binding#GO:0097159;DNA binding#GO:0003677
OG0000577	7	5	5	3	8	4	32	PTHR11011	MALE STERILITY PROTEIN 2-RELATED	oxidoreductase activity#GO:0016491;catalytic activity#GO:0003824
OG0000578	3	2	4	5	2	16	32	PTHR46524	CW-TYPE ZINC FINGER
OG0000579	4	2	5	4	6	11	32	PTHR12570	UNCHARACTERIZED
OG0000580	10	6	7	4	2	3	32	PTHR10992	METHYLESTERASE FAMILY MEMBER
OG0000581	3	2	8	5	5	9	32	PTHR31172	STOMATAL CLOSURE-RELATED ACTIN-BINDING PROTEIN 1
OG0000582	3	2	5	2	5	15	32	PTHR16223	TRANSCRIPTION FACTOR BHLH83-RELATED	RNA polymerase II cis-regulatory region sequence-specific DNA binding#GO:0000978;transcription regulator activity#GO:0140110;DNA-binding transcription factor activity; RNA polymerase II-specific#GO:0000981;organic cyclic compound binding#GO:0097159
OG0000583	6	2	9	6	2	7	32	PTHR11548	THYMIDYLATE SYNTHASE 1	methyltransferase activity#GO:0008168
OG0000584	2	1	5	4	6	14	32	PTHR45685	HELICASE SRCAP-RELATED	ATP hydrolysis activity#GO:0016887;nucleoside-triphosphatase activity#GO:0017111;ATP-dependent activity#GO:0140657;binding#GO:0005488;catalytic activity#GO:0003824;histone binding#GO:0042393
OG0000585	4	1	2	7	8	10	32	PTHR32370	OS12G0117600 PROTEIN
OG0000586	6	3	8	3	2	10	32	PTHR11956	ARGINYL-TRNA SYNTHETASE	catalytic activity; acting on a nucleic acid#GO:0140640;catalytic activity; acting on RNA#GO:0140098;ligase activity#GO:0016874
OG0000587	3	3	6	5	13	2	32	PTHR46692	INOSINE-URIDINE PREFERRING NUCLEOSIDE HYDROLASE FAMILY PROTEIN
OG0000588	7	4	6	4	5	6	32	PTHR11588	TUBULIN	ribonucleotide binding#GO:0032553;structural molecule activity#GO:0005198;organic cyclic compound binding#GO:0097159;anion binding#GO:0043168;GTP binding#GO:0005525;structural constituent of cytoskeleton#GO:0005200;guanyl ribonucleotide binding#GO:0032561;purine ribonucleoside triphosphate binding#GO:0035639
OG0000589	2	2	9	2	3	14	32	PTHR31150	EXPRESSED PROTEIN
OG0000590	2	2	2	6	18	2	32	PTHR35694	DENEDDYLASE
OG0000591	1	1	2	1	15	12	32	PTHR47926	PENTATRICOPEPTIDE REPEAT-CONTAINING PROTEIN
OG0000592	1	5	14	2	4	6	32	PTHR44137	BNAC03G44070D PROTEIN
OG0000593	2	5	8	6	4	7	32	PTHR33095	OS07G0619500 PROTEIN
OG0000594	2	2	5	6	15	2	32	PTHR21477	ZGC:172139
OG0000595	1	6	7	5	6	7	32	PTHR31257	RICIN B-LIKE LECTIN EULS3
OG0000596	0	2	4	4	5	17	32	PTHR46034	FAMILY NOT NAMED
OG0000597	0	11	12	1	7	1	32	PTHR31388	PEROXIDASE 72-RELATED
OG0000598	0	32	0	0	0	0	32	PTHR33157	AUTONOMOUS TRANSPOSABLE ELEMENT EN-1 MOSAIC PROTEIN-RELATED
OG0000599	0	32	0	0	0	0	32	PTHR24216	PAXILLIN-RELATED
OG0000600	0	3	5	5	5	14	32	PTHR34067	OS04G0193200 PROTEIN
OG0000601	0	2	4	4	5	17	32	PTHR23054	UNCHARACTERIZED
OG0000602	0	9	13	4	6	0	32	PTHR46632	E3 UBIQUITIN-PROTEIN LIGASE SINA-LIKE 4
OG0000603	0	1	6	8	0	17	32	PTHR11289	BREAST CANCER TYPE 2 SUSCEPTIBILITY PROTEIN BRCA2
OG0000604	0	1	14	3	2	12	32	PTHR35277	OS09G0363700 PROTEIN
OG0000605	0	5	10	9	2	6	32	PTHR33144	OS10G0409366 PROTEIN-RELATED
OG0000606	0	1	1	9	3	18	32	PTHR47934	PENTATRICOPEPTIDE REPEAT-CONTAINING PROTEIN PET309; MITOCHONDRIAL
OG0000607	0	2	10	9	7	4	32	PTHR10314	CYSTATHIONINE BETA-SYNTHASE
OG0000608	0	0	1	0	0	31	32	PTHR46929	EXPRESSED PROTEIN
OG0000609	0	0	1	29	1	1	32	PTHR10775	UNCHARACTERIZED
OG0000610	0	0	14	4	14	0	32	PTHR47718	OS01G0519700 PROTEIN
OG0000611	0	0	0	29	3	0	32	PTHR46033	PROTEIN MAIN-LIKE 2
OG0000612	7	2	4	3	7	8	31	PTHR23429	GLUCOSE-6-PHOSPHATE 1-DEHYDROGENASE G6PD	oxidoreductase activity; acting on the CH-OH group of donors; NAD or NADP as acceptor#GO:0016616
OG0000613	4	10	13	1	1	2	31	PTHR45811	COPPER TRANSPORT PROTEIN FAMILY-RELATED
OG0000614	11	1	3	3	3	10	31	PTHR44083	TOPLESS-RELATED PROTEIN 1-RELATED
OG0000615	4	2	10	4	4	7	31	PTHR46153	ACYL CARRIER PROTEIN
OG0000616	9	1	7	4	3	7	31	PTHR13533	N-ACETYLNEURAMINATE 9-O-ACETYLTRANSFERASE
OG0000617	5	4	4	10	4	4	31	PTHR46043	ARM REPEAT SUPERFAMILY PROTEIN
OG0000618	2	3	4	6	7	9	31	PTHR31998	K(+)-INSENSITIVE PYROPHOSPHATE-ENERGIZED PROTON PUMP
OG0000619	11	2	2	2	12	2	31	PTHR31867	EXPANSIN-A15
OG0000620	8	3	2	10	1	7	31	PTHR13710	DNA HELICASE RECQ FAMILY MEMBER	catalytic activity; acting on a nucleic acid#GO:0140640;3'-5' DNA helicase activity#GO:0043138;ATP hydrolysis activity#GO:0016887;nucleoside-triphosphatase activity#GO:0017111
OG0000621	10	1	4	13	1	2	31	PTHR31189	OS03G0336100 PROTEIN-RELATED
OG0000622	5	1	4	14	1	6	31	PTHR12210	DULLARD PROTEIN PHOSPHATASE	phosphatase activity#GO:0016791;catalytic activity; acting on a protein#GO:0140096;phosphoprotein phosphatase activity#GO:0004721;phosphoric ester hydrolase activity#GO:0042578
OG0000623	5	6	10	4	3	3	31	PTHR10353	GLYCOSYL HYDROLASE	hydrolase activity#GO:0016787;glucosidase activity#GO:0015926
OG0000624	7	6	4	5	1	8	31	PTHR15316	SPLICEOSOME ASSOCIATED PROTEIN 114/SWAP SPLICING FACTOR-RELATED	nucleic acid binding#GO:0003676;RNA binding#GO:0003723;organic cyclic compound binding#GO:0097159
OG0000625	8	2	2	3	2	14	31	PTHR35100	FOLD PROTEIN
OG0000626	6	2	4	6	2	11	31	PTHR31358	PROTEIN WVD2-LIKE 4
OG0000627	2	2	6	8	6	7	31	PTHR46008	LEAF RUST 10 DISEASE-RESISTANCE LOCUS RECEPTOR-LIKE PROTEIN KINASE-LIKE 1.4	kinase activity#GO:0016301
OG0000628	8	3	5	4	3	8	31	PTHR21290	SPHINGOMYELIN SYNTHETASE	transferase activity; transferring phosphorus-containing groups#GO:0016772;transferase activity#GO:0016740;catalytic activity#GO:0003824
OG0000629	4	2	3	5	5	12	31	PTHR22572	SUGAR-1-PHOSPHATE GUANYL TRANSFERASE	transferase activity#GO:0016740;catalytic activity#GO:0003824;nucleotidyltransferase activity#GO:0016779
OG0000630	5	1	9	8	4	4	31	PTHR11079	CYTOSINE DEAMINASE FAMILY MEMBER
OG0000631	3	2	3	5	8	10	31	PTHR36968	HOMEOBOX-DDT DOMAIN PROTEIN RLT2
OG0000632	5	4	8	5	4	5	31	PTHR11528	HEAT SHOCK PROTEIN 90 FAMILY MEMBER
OG0000633	6	4	4	2	10	5	31	PTHR12792	EXTRA SPINDLE POLES 1-RELATED	cysteine-type peptidase activity#GO:0008234;peptidase activity#GO:0008233;catalytic activity; acting on a protein#GO:0140096;cysteine-type endopeptidase activity#GO:0004197
OG0000634	31	0	0	0	0	0	31	PTHR31225	OS04G0344100 PROTEIN-RELATED
OG0000635	3	2	5	6	8	7	31	PTHR11054	6-PHOSPHOGLUCONOLACTONASE
OG0000636	9	4	5	4	6	3	31	PTHR24282	CYTOCHROME P450 FAMILY MEMBER
OG0000637	4	2	2	6	5	12	31	PTHR48019	SERUM RESPONSE FACTOR HOMOLOG	RNA polymerase II cis-regulatory region sequence-specific DNA binding#GO:0000978;transcription regulator activity#GO:0140110;DNA-binding transcription factor activity; RNA polymerase II-specific#GO:0000981;organic cyclic compound binding#GO:0097159
OG0000638	2	2	3	3	6	15	31	PTHR46087	PUTATIVE; EXPRESSED-RELATED
OG0000639	3	3	10	5	6	4	31	PTHR11014	PEPTIDASE M20 FAMILY MEMBER	hydrolase activity#GO:0016787
OG0000640	2	0	5	9	4	11	31	PTHR23272	BED FINGER-RELATED
OG0000641	7	1	3	7	7	6	31	PTHR10332	EQUILIBRATIVE NUCLEOSIDE TRANSPORTER	nucleoside transmembrane transporter activity#GO:0005337
OG0000642	3	1	4	3	3	17	31	PTHR48304	QLQ DOMAIN-CONTAINING PROTEIN
OG0000643	7	5	7	3	5	4	31	PTHR10887	DNA2/NAM7 HELICASE FAMILY
OG0000644	2	2	3	14	5	5	31	PTHR43874	TWO-COMPONENT RESPONSE REGULATOR
OG0000645	4	1	6	8	4	8	31	PTHR31908	PROTEIN CROWDED NUCLEI 4
OG0000646	2	5	16	2	2	4	31	PTHR10641	MYB FAMILY TRANSCRIPTION FACTOR
OG0000647	3	11	9	2	3	3	31	PTHR23515	HIGH-AFFINITY NITRATE TRANSPORTER 2.3
OG0000648	2	3	0	8	15	3	31	PTHR47481	FAMILY NOT NAMED
OG0000649	4	3	6	8	4	6	31	PTHR48017	OS05G0424000 PROTEIN-RELATED
OG0000650	1	8	16	2	2	2	31	PTHR10629	CYTOSINE-SPECIFIC METHYLTRANSFERASE
OG0000651	1	2	6	12	3	7	31	PTHR11132	SOLUTE CARRIER FAMILY 35
OG0000652	2	0	7	9	2	11	31	PTHR48027	HETEROGENEOUS NUCLEAR RIBONUCLEOPROTEIN 87F-RELATED
OG0000653	1	1	1	5	2	21	31	PTHR13322	C1ORF73 PROTEIN
OG0000654	1	1	5	14	5	5	31	PTHR47932	ATPASE EXPRESSION PROTEIN 3
OG0000655	2	5	13	6	3	2	31	PTHR45934	FAD/NAD(P)-BINDING OXIDOREDUCTASE FAMILY PROTEIN
OG0000656	1	7	12	3	6	2	31	PTHR11709	MULTI-COPPER OXIDASE
OG0000657	1	1	1	6	6	16	31	PTHR46087	PUTATIVE; EXPRESSED-RELATED
OG0000658	1	3	7	6	5	9	31	PTHR34574	CALCIUM-BINDING EF-HAND FAMILY PROTEIN-RELATED
OG0000659	1	1	2	9	4	14	31	PTHR23423	ORGANIC SOLUTE TRANSPORTER-RELATED
OG0000660	0	30	1	0	0	0	31	PTHR33170	DUF4283 DOMAIN-CONTAINING PROTEIN-RELATED
OG0000661	0	31	0	0	0	0	31	PTHR13140	MYOSIN	cytoskeletal motor activity#GO:0003774;ATP hydrolysis activity#GO:0016887;nucleoside-triphosphatase activity#GO:0017111;ATP-dependent activity#GO:0140657;catalytic activity#GO:0003824;actin filament binding#GO:0051015
OG0000662	0	3	7	6	5	10	31	PTHR47857	EXPRESSED PROTEIN-RELATED
OG0000663	0	2	5	6	4	14	31	PTHR32263	INACTIVE POLY [ADP-RIBOSE] POLYMERASE SRO4-RELATED
OG0000664	0	4	7	4	6	10	31	PTHR45730	ZINC FINGER PROTEIN JAGGED
OG0000665	0	2	2	8	13	6	31	PTHR31642	TRICHOTHECENE 3-O-ACETYLTRANSFERASE	acyltransferase activity; transferring groups other than amino-acyl groups#GO:0016747;acyltransferase activity#GO:0016746
OG0000666	0	2	5	2	4	18	31	PTHR23155	DISEASE RESISTANCE PROTEIN RP
OG0000667	0	4	8	3	6	10	31	PTHR31692	EXPANSIN-B3
OG0000668	0	2	5	15	7	2	31	PTHR11654	OLIGOPEPTIDE TRANSPORTER-RELATED
OG0000669	0	3	5	17	4	2	31	PTHR45631	OS07G0107800 PROTEIN-RELATED
OG0000670	0	2	3	8	8	10	31	PTHR46248	EXPRESSED PROTEIN
OG0000671	0	5	4	19	3	0	31	PTHR34223	OS11G0201299 PROTEIN
OG0000672	0	1	1	24	5	0	31	PTHR23155	DISEASE RESISTANCE PROTEIN RP
OG0000673	0	1	2	3	2	23	31	PTHR32010	PHOTOSYSTEM II STABILITY/ASSEMBLY FACTOR HCF136; CHLOROPLASTIC
OG0000674	0	1	5	9	7	9	31	PTHR33334	PROTEIN LNK1
OG0000675	0	0	1	0	30	0	31	PTHR34835	OS07G0283600 PROTEIN-RELATED
OG0000676	0	0	8	7	10	6	31	PTHR12419	OTU DOMAIN CONTAINING PROTEIN	deubiquitinase activity#GO:0101005;thiol-dependent deubiquitinase#GO:0004843;omega peptidase activity#GO:0008242;peptidase activity#GO:0008233;ubiquitin-like protein-specific protease activity#GO:0019783;catalytic activity; acting on a protein#GO:0140096
OG0000677	0	0	0	2	3	26	31	PTHR34222	GAG_PRE-INTEGRS DOMAIN-CONTAINING PROTEIN
OG0000678	0	0	0	0	26	5	31	PTHR33157	AUTONOMOUS TRANSPOSABLE ELEMENT EN-1 MOSAIC PROTEIN-RELATED
OG0000679	0	0	0	0	0	31	31	PTHR47165	OS03G0429900 PROTEIN
OG0000680	9	1	2	9	6	3	30	PTHR13390	LIPASE
OG0000681	30	0	0	0	0	0	30	PTHR31232	FAMILY NOT NAMED
OG0000682	7	7	5	5	3	3	30	PTHR24055	MITOGEN-ACTIVATED PROTEIN KINASE	protein serine/threonine kinase activity#GO:0004674;phosphotransferase activity; alcohol group as acceptor#GO:0016773;catalytic activity; acting on a protein#GO:0140096;protein kinase activity#GO:0004672
OG0000683	9	2	6	3	4	6	30	PTHR12560	LONGEVITY ASSURANCE FACTOR 1 LAG1	acyltransferase activity; transferring groups other than amino-acyl groups#GO:0016747;acyltransferase activity#GO:0016746;N-acyltransferase activity#GO:0016410
OG0000684	15	2	2	5	3	3	30	PTHR11627	FRUCTOSE-BISPHOSPHATE ALDOLASE
OG0000685	30	0	0	0	0	0	30	PTHR31293	RNI-LIKE SUPERFAMILY PROTEIN
OG0000686	7	3	6	2	4	8	30	PTHR18919	ACETYL-COA C-ACYLTRANSFERASE
OG0000687	30	0	0	0	0	0	30	PTHR10809	VESICLE-ASSOCIATED MEMBRANE PROTEIN-ASSOCIATED PROTEIN
OG0000688	6	1	3	2	3	15	30	PTHR22966	UNCHARACTERIZED
OG0000689	9	2	4	3	5	7	30	PTHR15131	SMALL NUCLEAR RNA ACTIVATING COMPLEX; POLYPEPTIDE 1	sequence-specific DNA binding#GO:0043565;heterocyclic compound binding#GO:1901363;organic cyclic compound binding#GO:0097159;DNA binding#GO:0003677
OG0000690	7	1	2	3	7	10	30	PTHR31871	OS02G0137100 PROTEIN
OG0000691	3	4	9	3	4	7	30	PTHR31692	EXPANSIN-B3
OG0000692	5	1	6	1	7	10	30	PTHR15243	SERINE/THREONINE-PROTEIN KINASE 19	protein serine/threonine kinase activity#GO:0004674;phosphotransferase activity; alcohol group as acceptor#GO:0016773;catalytic activity; acting on a protein#GO:0140096;protein kinase activity#GO:0004672
OG0000693	11	1	2	3	3	10	30	PTHR31061	LD22376P
OG0000694	7	4	7	5	2	5	30	PTHR22702	PROTEASE-ASSOCIATED DOMAIN-CONTAINING PROTEIN
OG0000695	3	2	5	5	7	8	30	PTHR48006	LEUCINE-RICH REPEAT-CONTAINING PROTEIN DDB_G0281931-RELATED
OG0000696	2	1	8	8	5	6	30	PTHR28242	PHOSPHORELAY INTERMEDIATE PROTEIN YPD1
OG0000697	7	1	4	4	5	9	30	PTHR45812	DNA POLYMERASE ZETA CATALYTIC SUBUNIT	catalytic activity; acting on a nucleic acid#GO:0140640;DNA-directed DNA polymerase activity#GO:0003887
OG0000698	3	2	5	4	6	10	30	PTHR11055	BIFUNCTIONAL 3'-PHOSPHOADENOSINE 5'-PHOSPHOSULFATE SYNTHASE	phosphotransferase activity; alcohol group as acceptor#GO:0016773;kinase activity#GO:0016301
OG0000699	4	1	2	9	2	12	30	PTHR46179	ZINC FINGER PROTEIN
OG0000700	30	0	0	0	0	0	30	PTHR11017	LEUCINE-RICH REPEAT-CONTAINING PROTEIN
OG0000701	7	2	8	3	3	7	30	PTHR24067	UBIQUITIN-CONJUGATING ENZYME E2
OG0000702	3	1	6	4	3	13	30	PTHR33644	U-BOX DOMAIN-CONTAINING PROTEIN 62-RELATED
OG0000703	4	2	7	6	7	4	30	PTHR31776	ALPHA-L-ARABINOFURANOSIDASE 1	hydrolase activity; hydrolyzing O-glycosyl compounds#GO:0004553
OG0000704	2	6	8	4	5	5	30	PTHR33052	DUF4228 DOMAIN PROTEIN-RELATED
OG0000705	5	2	7	3	3	10	30	PTHR48031	SRA STEM-LOOP-INTERACTING RNA-BINDING PROTEIN; MITOCHONDRIAL
OG0000706	3	2	4	1	3	17	30	PTHR10378	LIM DOMAIN-BINDING PROTEIN
OG0000707	2	4	9	4	4	7	30	PTHR33148	PLASTID MOVEMENT IMPAIRED PROTEIN-RELATED
OG0000708	3	4	4	3	7	9	30	PTHR11909	CASEIN KINASE-RELATED
OG0000709	1	3	8	4	2	12	30	PTHR46444	DCD (DEVELOPMENT AND CELL DEATH) DOMAIN PROTEIN-RELATED
OG0000710	2	3	7	13	2	3	30	PTHR31896	FAMILY REGULATORY PROTEIN; PUTATIVE (AFU_ORTHOLOGUE AFUA_3G14730)-RELATED
OG0000711	1	2	5	8	13	1	30	PTHR47926	PENTATRICOPEPTIDE REPEAT-CONTAINING PROTEIN
OG0000712	3	3	12	3	4	5	30	PTHR23077	AAA-FAMILY ATPASE
OG0000713	2	2	3	11	3	9	30	PTHR31221	WRKY TRANSCRIPTION FACTOR PROTEIN 1-RELATED
OG0000714	2	3	9	9	2	5	30	PTHR23023	DIMETHYLANILINE MONOOXYGENASE
OG0000715	1	6	15	3	2	3	30	PTHR23050	CALCIUM BINDING PROTEIN
OG0000716	2	4	5	8	5	6	30	PTHR10953	UBIQUITIN-ACTIVATING ENZYME E1
OG0000717	2	1	3	3	6	15	30	PTHR12802	SWI/SNF COMPLEX-RELATED
OG0000718	1	2	6	3	7	11	30	PTHR45770	ATP-DEPENDENT 6-PHOSPHOFRUCTOKINASE 1
OG0000719	0	4	11	5	10	0	30	PTHR33065	OS07G0486400 PROTEIN
OG0000720	0	6	10	2	5	7	30	PTHR23155	DISEASE RESISTANCE PROTEIN RP
OG0000721	0	1	2	4	5	18	30	PTHR34224	INTERACTOR OF CONSTITUTIVE ACTIVE ROPS 2; CHLOROPLASTIC-RELATED
OG0000722	0	7	11	2	4	6	30	PTHR47956	CYTOCHROME P450 71B11-RELATED
OG0000723	0	2	5	7	8	8	30	PTHR31319	ZINC FINGER PROTEIN CONSTANS-LIKE 4
OG0000724	0	5	19	2	4	0	30	PTHR33074	EXPRESSED PROTEIN-RELATED
OG0000725	0	15	7	0	2	6	30	PTHR46929	EXPRESSED PROTEIN
OG0000726	0	6	11	2	9	2	30	PTHR43245	BIFUNCTIONAL POLYMYXIN RESISTANCE PROTEIN ARNA
OG0000727	0	7	7	7	3	6	30	PTHR47993	OS09G0372900 PROTEIN-RELATED
OG0000728	0	5	9	6	6	4	30	PTHR31867	EXPANSIN-A15
OG0000729	0	1	5	5	16	3	30	PTHR31391	B3 DOMAIN-CONTAINING PROTEIN OS11G0197600-RELATED
OG0000730	0	10	14	2	2	2	30	PTHR33052	DUF4228 DOMAIN PROTEIN-RELATED
OG0000731	0	3	7	0	7	13	30	PTHR34396	OS03G0264950 PROTEIN-RELATED
OG0000732	0	1	3	4	11	11	30	PTHR31669	PROTEIN FAR1-RELATED SEQUENCE 10-RELATED
OG0000733	0	7	14	3	3	3	30	PTHR46932	HEAVY METAL-ASSOCIATED ISOPRENYLATED PLANT PROTEIN 47
OG0000734	0	0	0	0	29	1	30	PTHR45125	F21J9.4-RELATED
OG0000735	0	0	0	0	30	0	30	PTHR33026	OS06G0360600 PROTEIN
OG0000736	0	0	0	0	0	30	30	PTHR11822	NADP-SPECIFIC ISOCITRATE DEHYDROGENASE
OG0000737	11	2	12	2	1	1	29	PTHR35167	OS05G0216466 PROTEIN
OG0000738	6	2	13	5	1	2	29	PTHR45777	METHIONINE AMINOPEPTIDASE 2
OG0000739	5	1	4	2	2	15	29	PTHR11599	PROTEASOME SUBUNIT ALPHA/BETA
OG0000740	6	3	5	3	3	9	29	PTHR21136	SNARE PROTEINS
OG0000741	7	3	5	5	5	4	29	PTHR11932	CULLIN	ubiquitin protein ligase binding#GO:0031625
OG0000742	29	0	0	0	0	0	29	PTHR24186	PROTEIN PHOSPHATASE 1 REGULATORY SUBUNIT	phosphatase activity#GO:0016791;protein phosphatase 1 binding#GO:0008157;protein phosphatase binding#GO:0019903;catalytic activity; acting on a protein#GO:0140096;phosphoprotein phosphatase activity#GO:0004721;protein phosphatase regulator activity#GO:0019888
OG0000743	3	1	4	2	7	12	29	PTHR12169	ATPASE N2B	hydrolase activity; acting on acid anhydrides#GO:0016817;ATP hydrolysis activity#GO:0016887;nucleoside-triphosphatase activity#GO:0017111;ATP-dependent activity#GO:0140657
OG0000744	6	2	4	11	3	3	29	PTHR43176	3-HYDROXYISOBUTYRYL-COA HYDROLASE-RELATED	hydrolase activity#GO:0016787;thiolester hydrolase activity#GO:0016790
OG0000745	6	4	7	3	3	6	29	PTHR24054	CASEIN KINASE II SUBUNIT ALPHA
OG0000746	13	2	3	2	6	3	29	PTHR45979	PAP/OAS1 SUBSTRATE-BINDING DOMAIN SUPERFAMILY
OG0000747	5	2	8	5	2	7	29	PTHR30540	OSMOTIC STRESS POTASSIUM TRANSPORTER
OG0000748	4	2	6	2	10	5	29	PTHR31901	GH3 DOMAIN-CONTAINING PROTEIN	ligase activity#GO:0016874;catalytic activity#GO:0003824
OG0000749	18	1	2	3	3	2	29	PTHR24014	2-OXOGLUTARATE AND IRON-DEPENDENT OXYGENASE DOMAIN-CONTAINING PROTEIN 2
OG0000750	7	1	8	5	5	3	29	PTHR43176	3-HYDROXYISOBUTYRYL-COA HYDROLASE-RELATED	hydrolase activity#GO:0016787;thiolester hydrolase activity#GO:0016790
OG0000751	5	1	2	6	4	11	29	PTHR20921	UNCHARACTERIZED
OG0000752	12	1	6	1	6	3	29	PTHR46214	ZINC FINGER; RING-CH-TYPE
OG0000753	5	5	7	4	5	3	29	PTHR23105	RIBOSOMAL PROTEIN L7AE FAMILY MEMBER
OG0000754	2	2	6	2	6	11	29	PTHR21660	THIOESTERASE SUPERFAMILY MEMBER-RELATED	hydrolase activity#GO:0016787;thiolester hydrolase activity#GO:0016790
OG0000755	29	0	0	0	0	0	29	PTHR22975	UBIQUITIN SPECIFIC PROTEINASE
OG0000756	9	0	3	2	2	13	29	PTHR15907	DUF614 FAMILY PROTEIN-RELATED
OG0000757	4	3	4	3	5	10	29	PTHR11670	ACONITASE/IRON-RESPONSIVE ELEMENT FAMILY MEMBER	carbon-oxygen lyase activity#GO:0016835;hydro-lyase activity#GO:0016836;iron-sulfur cluster binding#GO:0051536;binding#GO:0005488
OG0000758	9	1	2	3	10	4	29	PTHR21539	UNCHARACTERIZED	methylated histone binding#GO:0035064
OG0000759	3	2	5	2	5	12	29	PTHR13162	CCR4-NOT TRANSCRIPTION COMPLEX	molecular adaptor activity#GO:0060090;binding#GO:0005488
OG0000760	5	2	6	4	5	7	29	PTHR22780	ADAPTIN; ALPHA/GAMMA/EPSILON	molecular adaptor activity#GO:0060090;protein binding#GO:0005515;binding#GO:0005488;protein-macromolecule adaptor activity#GO:0030674
OG0000761	5	1	3	10	4	6	29	PTHR19376	DNA-DIRECTED RNA POLYMERASE
OG0000762	4	0	2	3	1	19	29	PTHR32295	IQ-DOMAIN 5-RELATED
OG0000763	7	2	2	2	3	13	29	PTHR12271	POLY A POLYMERASE CID PAP -RELATED	transferase activity#GO:0016740;catalytic activity#GO:0003824;nucleotidyltransferase activity#GO:0016779
OG0000764	7	2	7	6	5	2	29	PTHR11954	D-DOPACHROME DECARBOXYLASE	isomerase activity#GO:0016853
OG0000765	14	3	3	3	2	4	29	PTHR31683	PECTATE LYASE 18-RELATED
OG0000766	3	2	6	4	3	11	29	PTHR10887	DNA2/NAM7 HELICASE FAMILY
OG0000767	19	1	3	3	2	1	29	PTHR47938	RESPIRATORY COMPLEX I CHAPERONE (CIA84); PUTATIVE (AFU_ORTHOLOGUE AFUA_2G06020)-RELATED
OG0000768	3	1	1	4	6	14	29	PTHR12565	STEROL REGULATORY ELEMENT-BINDING PROTEIN	transcription cis-regulatory region binding#GO:0000976;DNA-binding transcription factor activity#GO:0003700;DNA binding#GO:0003677
OG0000769	4	1	5	4	4	11	29	PTHR47334	SPLICING FACTOR PWI DOMAIN-CONTAINING PROTEIN / RNA RECOGNITION MOTIF (RRM)-CONTAINING PROTEIN
OG0000770	3	4	6	6	4	6	29	PTHR35116	HELICASE PROTEIN MOM1
OG0000771	3	5	6	6	4	5	29	PTHR48017	OS05G0424000 PROTEIN-RELATED
OG0000772	2	1	4	2	4	16	29	PTHR11361	DNA MISMATCH REPAIR PROTEIN MUTS FAMILY MEMBER	double-stranded DNA binding#GO:0003690;organic cyclic compound binding#GO:0097159;DNA binding#GO:0003677
OG0000773	3	2	3	9	4	8	29	PTHR23334	CCAAT/ENHANCER BINDING PROTEIN	RNA polymerase II cis-regulatory region sequence-specific DNA binding#GO:0000978;transcription regulator activity#GO:0140110;DNA-binding transcription factor activity; RNA polymerase II-specific#GO:0000981;organic cyclic compound binding#GO:0097159
OG0000774	4	4	6	5	5	5	29	PTHR31645	OLIGOPEPTIDE TRANSPORTER YGL114W-RELATED
OG0000775	6	3	5	7	2	6	29	PTHR31425	PHOSPHORIBOSYLANTHRANILATE TRANSFERASE ISOFORM 1
OG0000776	2	2	6	6	4	9	29	PTHR12703	TRANSMEMBRANE PROTEIN 33
OG0000777	2	6	10	5	3	3	29	PTHR32285	PROTEIN TRICHOME BIREFRINGENCE-LIKE 9-RELATED
OG0000778	2	4	12	3	4	4	29	PTHR31734	AUXIN-RESPONSIVE PROTEIN IAA17
OG0000779	1	1	2	8	17	0	29	PTHR47926	PENTATRICOPEPTIDE REPEAT-CONTAINING PROTEIN
OG0000780	1	3	4	3	4	14	29	PTHR24058	DUAL SPECIFICITY PROTEIN KINASE	protein serine/threonine kinase activity#GO:0004674;phosphotransferase activity; alcohol group as acceptor#GO:0016773;catalytic activity; acting on a protein#GO:0140096;protein kinase activity#GO:0004672
OG0000781	3	5	9	4	4	4	29	PTHR11926	GLUCOSYL/GLUCURONOSYL TRANSFERASES
OG0000782	2	5	11	4	3	4	29	PTHR31375	FAMILY NOT NAMED
OG0000783	2	1	7	4	6	9	29	PTHR48132	ZGC:171772
OG0000784	1	3	3	10	5	7	29	PTHR11206	MULTIDRUG RESISTANCE PROTEIN	transmembrane transporter activity#GO:0022857;transporter activity#GO:0005215
OG0000785	3	4	7	4	4	7	29	PTHR27001	OS01G0253100 PROTEIN
OG0000786	1	1	2	7	10	8	29	PTHR11706	SOLUTE CARRIER PROTEIN FAMILY 11 MEMBER	inorganic molecular entity transmembrane transporter activity#GO:0015318;ion transmembrane transporter activity#GO:0015075;metal ion transmembrane transporter activity#GO:0046873
OG0000787	3	2	4	4	3	13	29	PTHR31827	EMB|CAB89363.1
OG0000788	2	1	2	1	1	22	29	PTHR33993	GLYOXALASE-RELATED
OG0000789	1	1	3	8	6	10	29	PTHR45637	FLIPPASE KINASE 1-RELATED	protein serine/threonine kinase activity#GO:0004674;phosphotransferase activity; alcohol group as acceptor#GO:0016773;catalytic activity; acting on a protein#GO:0140096;protein kinase activity#GO:0004672
OG0000790	3	3	6	4	5	8	29	PTHR46267	SINGLE MYB HISTONE 4
OG0000791	3	7	12	2	2	3	29	PTHR48048	GLYCOSYLTRANSFERASE
OG0000792	1	1	0	15	3	9	29	PTHR47926	PENTATRICOPEPTIDE REPEAT-CONTAINING PROTEIN
OG0000793	0	6	23	0	0	0	29	PTHR45824	GH16843P
OG0000794	0	10	14	2	2	1	29	PTHR33065	OS07G0486400 PROTEIN
OG0000795	0	8	13	5	3	0	29	PTHR33377	OS10G0134700 PROTEIN-RELATED
OG0000796	0	5	8	5	4	7	29	PTHR46537	OS11G0578200 PROTEIN
OG0000797	0	2	8	5	6	8	29	PTHR23335	CALMODULIN-BINDING TRANSCRIPTION ACTIVATOR CAMTA	transcription regulator activity#GO:0140110;transcription coregulator activity#GO:0003712;double-stranded DNA binding#GO:0003690;organic cyclic compound binding#GO:0097159;DNA binding#GO:0003677
OG0000798	0	1	1	1	1	25	29	PTHR47926	PENTATRICOPEPTIDE REPEAT-CONTAINING PROTEIN
OG0000799	0	3	3	5	7	11	29	PTHR47947	CYTOCHROME P450 82C3-RELATED
OG0000800	0	7	13	2	4	3	29	PTHR46057	FCS-LIKE ZINC FINGER 1-RELATED
OG0000801	0	5	6	5	0	13	29	PTHR34145	OS02G0105600 PROTEIN
OG0000802	0	12	11	2	2	2	29	PTHR31953	BETA-FRUCTOFURANOSIDASE; INSOLUBLE ISOENZYME CWINV1-RELATED
OG0000803	0	4	5	6	10	4	29	PTHR34145	OS02G0105600 PROTEIN
OG0000804	0	1	5	4	12	7	29	PTHR23504	MAJOR FACILITATOR SUPERFAMILY DOMAIN-CONTAINING PROTEIN 10
OG0000805	0	2	6	3	6	12	29	PTHR31580	FILAMENT-LIKE PLANT PROTEIN 4
OG0000806	0	2	9	4	5	9	29	PTHR45675	MYB TRANSCRIPTION FACTOR-RELATED-RELATED	sequence-specific DNA binding#GO:0043565;heterocyclic compound binding#GO:1901363;organic cyclic compound binding#GO:0097159;DNA binding#GO:0003677
OG0000807	0	1	3	11	1	13	29	PTHR31744	PROTEIN CUP-SHAPED COTYLEDON 2-RELATED
OG0000808	0	4	14	3	3	5	29	PTHR31279	PROTEIN EXORDIUM-LIKE 5
OG0000809	0	1	0	1	3	24	29	PTHR13222	RB1-INDUCIBLE COILED-COIL	molecular adaptor activity#GO:0060090;protein kinase binding#GO:0019901;binding#GO:0005488
OG0000810	0	1	26	2	0	0	29	PTHR11802	SERINE PROTEASE FAMILY S10 SERINE CARBOXYPEPTIDASE
OG0000811	0	2	7	16	3	1	29	PTHR23070	BCS1 AAA-TYPE ATPASE
OG0000812	0	1	1	1	6	20	29	PTHR45496	CHAPERONE DNAJ-DOMAIN SUPERFAMILY PROTEIN
OG0000813	0	0	0	29	0	0	29	PTHR47165	OS03G0429900 PROTEIN
OG0000814	0	0	0	0	3	26	29	PTHR33144	OS10G0409366 PROTEIN-RELATED
OG0000815	2	2	4	6	9	5	28	PTHR43895	CALCIUM/CALMODULIN-DEPENDENT PROTEIN KINASE KINASE-RELATED
OG0000816	7	3	6	5	4	3	28	PTHR43389	V-TYPE PROTON ATPASE SUBUNIT B
OG0000817	8	2	4	4	3	7	28	PTHR45633	60 KDA HEAT SHOCK PROTEIN; MITOCHONDRIAL
OG0000818	7	2	5	5	3	6	28	PTHR15315	RING FINGER PROTEIN 41; 151	ubiquitin-like protein ligase activity#GO:0061659;catalytic activity; acting on a protein#GO:0140096;ubiquitin-like protein transferase activity#GO:0019787;ubiquitin protein ligase activity#GO:0061630
OG0000819	11	3	4	2	3	5	28	PTHR48100	BROAD-SPECIFICITY PHOSPHATASE YOR283W-RELATED	phosphatase activity#GO:0016791;phosphoric ester hydrolase activity#GO:0042578
OG0000820	28	0	0	0	0	0	28	PTHR31710	GB|AAF16529.1-RELATED
OG0000821	28	0	0	0	0	0	28	PTHR31385	PUTATIVE (DUF220)-RELATED
OG0000822	3	3	4	14	2	2	28	PTHR46344	OS02G0202900 PROTEIN
OG0000823	2	2	2	2	1	19	28	PTHR15863	MRN COMPLEX-INTERACTING PROTEIN	binding#GO:0005488;chromatin binding#GO:0003682
OG0000824	10	3	4	4	3	4	28	PTHR21087	SHIKIMATE KINASE
OG0000825	4	3	7	4	4	6	28	PTHR11787	RAB GDP-DISSOCIATION INHIBITOR
OG0000826	6	1	9	2	5	5	28	PTHR12777	SMALL NUCLEAR RIBONUCLEOPROTEIN SM D2
OG0000827	3	5	8	5	4	3	28	PTHR12299	HYALURONIC ACID-BINDING PROTEIN 4	nucleic acid binding#GO:0003676;RNA binding#GO:0003723;organic cyclic compound binding#GO:0097159
OG0000828	2	2	6	2	2	14	28	PTHR13112	UPF3 REGULATOR OF NONSENSE TRANSCRIPTS-LIKE PROTEIN	mRNA binding#GO:0003729;organic cyclic compound binding#GO:0097159
OG0000829	6	1	1	5	2	13	28	PTHR31998	K(+)-INSENSITIVE PYROPHOSPHATE-ENERGIZED PROTON PUMP
OG0000830	2	4	6	5	1	10	28	PTHR35305	FAD-BINDING PROTEIN
OG0000831	4	1	4	3	4	12	28	PTHR23340	ARGININE/SERINE RICH SPLICING FACTOR SF4/14	RNA binding#GO:0003723
OG0000832	10	1	1	6	1	9	28	PTHR22624	CYSTEINE PROTEASE ATG4
OG0000833	28	0	0	0	0	0	28	PTHR31674	B3 DOMAIN-CONTAINING PROTEIN REM-LIKE 3-RELATED
OG0000834	3	5	11	2	3	4	28	PTHR24349	SERINE/THREONINE-PROTEIN KINASE
OG0000835	2	4	7	2	8	5	28	PTHR31225	OS04G0344100 PROTEIN-RELATED
OG0000836	5	1	2	1	5	14	28	PTHR13348	RIBONUCLEASE P SUBUNIT P29	heterocyclic compound binding#GO:1901363;RNA binding#GO:0003723;organic cyclic compound binding#GO:0097159
OG0000837	5	7	7	3	2	4	28	PTHR11638	ATP-DEPENDENT CLP PROTEASE	hydrolase activity; acting on acid anhydrides#GO:0016817;ATP hydrolysis activity#GO:0016887;nucleoside-triphosphatase activity#GO:0017111;ATP-dependent activity#GO:0140657
OG0000838	2	2	3	5	7	9	28	PTHR12548	TRANSCRIPTION FACTOR DP	transcription regulator activity#GO:0140110;RNA polymerase II transcription regulatory region sequence-specific DNA binding#GO:0000977;DNA-binding transcription factor activity; RNA polymerase II-specific#GO:0000981;organic cyclic compound binding#GO:0097159
OG0000839	5	1	2	1	3	16	28	PTHR12396	METHYL-CPG BINDING PROTEIN; MBD
OG0000840	6	5	7	1	2	7	28	PTHR46286	VIN3-LIKE PROTEIN 2-RELATED
OG0000841	7	4	5	3	3	6	28	PTHR24349	SERINE/THREONINE-PROTEIN KINASE
OG0000842	5	2	9	2	3	7	28	PTHR11562	CATION EFFLUX PROTEIN/ ZINC TRANSPORTER	inorganic molecular entity transmembrane transporter activity#GO:0015318;ion transmembrane transporter activity#GO:0015075;metal ion transmembrane transporter activity#GO:0046873
OG0000843	4	1	9	3	5	6	28	PTHR32370	OS12G0117600 PROTEIN
OG0000844	6	1	2	11	6	2	28	PTHR21477	ZGC:172139
OG0000845	2	1	2	19	1	3	28	PTHR47926	PENTATRICOPEPTIDE REPEAT-CONTAINING PROTEIN
OG0000846	5	1	6	7	3	6	28	PTHR13050	USE1-LIKE PROTEIN	protein binding#GO:0005515;SNAP receptor activity#GO:0005484
OG0000847	3	2	4	2	7	10	28	PTHR46445	RNA POLYMERASE II DEGRADATION FACTOR-LIKE PROTEIN (DUF1296)
OG0000848	6	2	2	4	3	11	28	PTHR46058	PROTEIN BREVIS RADIX-LIKE 1
OG0000849	2	1	4	3	2	16	28	PTHR31521	EXPRESSED PROTEIN
OG0000850	4	3	4	3	6	8	28	PTHR43000	DTDP-D-GLUCOSE 4;6-DEHYDRATASE-RELATED
OG0000851	11	1	3	1	2	10	28	PTHR47626	STERILE ALPHA MOTIF (SAM) DOMAIN-CONTAINING PROTEIN
OG0000852	2	1	1	4	3	17	28	PTHR12616	VACUOLAR PROTEIN SORTING VPS41
OG0000853	4	1	3	2	5	13	28	PTHR32467	AP2-LIKE ETHYLENE-RESPONSIVE TRANSCRIPTION FACTOR
OG0000854	1	2	4	3	3	15	28	PTHR31928	EXPRESSED PROTEIN
OG0000855	3	9	9	2	3	2	28	PTHR33214	BIFUNCTIONAL INHIBITOR/LIPID-TRANSFER PROTEIN/SEED STORAGE 2S ALBUMIN SUPERFAMILY PROTEIN
OG0000856	2	1	1	1	1	22	28	PTHR48082	ATP SYNTHASE SUBUNIT ALPHA; MITOCHONDRIAL	cation channel activity#GO:0005261;ligase activity#GO:0016874;ribonucleotide binding#GO:0032553;ion channel activity#GO:0005216;catalytic activity#GO:0003824;organic cyclic compound binding#GO:0097159;proton transmembrane transporter activity#GO:0015078;anion binding#GO:0043168;purine ribonucleoside triphosphate binding#GO:0035639;ATP binding#GO:0005524
OG0000857	5	4	6	3	3	7	28	PTHR11604	PROFILIN	cytoskeletal protein binding#GO:0008092;actin monomer binding#GO:0003785
OG0000858	1	1	2	8	3	13	28	PTHR31149	EXPRESSED PROTEIN
OG0000859	1	7	7	4	3	6	28	PTHR46351	WOUND-INDUCED PROTEIN WIN2
OG0000860	2	2	4	2	2	16	28	PTHR10682	POLY A POLYMERASE	adenylyltransferase activity#GO:0070566;transferase activity#GO:0016740;polynucleotide adenylyltransferase activity#GO:0004652;catalytic activity#GO:0003824
OG0000861	1	2	5	2	8	10	28	PTHR22763	RING ZINC FINGER PROTEIN
OG0000862	2	2	7	2	2	13	28	PTHR14359	HOMO-OLIGOMERIC FLAVIN CONTAINING CYS DECARBOXYLASE FAMILY	ribonucleotide binding#GO:0032553;carboxy-lyase activity#GO:0016831;anion binding#GO:0043168;carbon-carbon lyase activity#GO:0016830;catalytic activity#GO:0003824;organic cyclic compound binding#GO:0097159
OG0000863	3	2	6	3	5	9	28	PTHR12629	DIPHOSPHOINOSITOL POLYPHOSPHATE PHOSPHOHYDROLASE
OG0000864	5	2	6	4	6	5	28	PTHR11994	60S RIBOSOMAL PROTEIN L11-RELATED
OG0000865	1	6	8	3	4	6	28	PTHR31147	ACYL TRANSFERASE 4
OG0000866	3	3	10	2	8	2	28	PTHR12396	METHYL-CPG BINDING PROTEIN; MBD
OG0000867	1	1	1	2	3	20	28	PTHR13374	DET1 HOMOLOG DE-ETIOLATED-1 HOMOLOG	molecular adaptor activity#GO:0060090;ubiquitin protein ligase binding#GO:0031625;protein-macromolecule adaptor activity#GO:0030674
OG0000868	1	1	3	3	1	19	28	PTHR48153	UFM1-SPECIFIC PROTEASE 2
OG0000869	1	6	7	4	6	4	28	PTHR31374	AUXIN-INDUCED PROTEIN-LIKE-RELATED
OG0000870	1	1	12	3	6	5	28	PTHR31476	PROTEIN WHAT'S THIS FACTOR 1 HOMOLOG; CHLOROPLASTIC
OG0000871	3	1	6	4	3	11	28	PTHR15350	COP9 SIGNALOSOME COMPLEX SUBUNIT 7/DENDRITIC CELL PROTEIN GA17
OG0000872	2	6	12	3	3	2	28	PTHR34198	OS01G0175100 PROTEIN
OG0000873	1	3	9	4	4	7	28	PTHR12825	BNIP1-RELATED
OG0000874	1	3	5	5	2	12	28	PTHR15827	CYCLIN-DEPENDENT KINASE 2-INTERACTING PROTEIN
OG0000875	0	26	2	0	0	0	28	PTHR11751	ALANINE AMINOTRANSFERASE	transaminase activity#GO:0008483;catalytic activity#GO:0003824
OG0000876	0	8	12	2	3	3	28	PTHR12320	PROTEIN PHOSPHATASE 2C
OG0000877	0	8	13	2	3	2	28	PTHR13068	CGI-12 PROTEIN-RELATED
OG0000878	0	19	1	4	4	0	28	PTHR33165	F-BOX DOMAIN CONTAINING PROTEIN-LIKE-RELATED
OG0000879	0	3	4	10	10	1	28	PTHR23155	DISEASE RESISTANCE PROTEIN RP
OG0000880	0	4	8	2	13	1	28	PTHR11654	OLIGOPEPTIDE TRANSPORTER-RELATED
OG0000881	0	1	4	8	4	11	28	PTHR47071	PROTEIN TRM32
OG0000882	0	2	4	12	5	5	28	PTHR31149	EXPRESSED PROTEIN
OG0000883	0	1	6	8	5	8	28	PTHR23359	NUCLEOTIDE KINASE	phosphotransferase activity; phosphate group as acceptor#GO:0016776;catalytic activity#GO:0003824;kinase activity#GO:0016301
OG0000884	0	7	13	1	4	3	28	PTHR45708	ENDOCHITINASE
OG0000885	0	1	10	1	4	12	28	PTHR10426	STRICTOSIDINE SYNTHASE-RELATED
OG0000886	0	12	7	3	4	2	28	PTHR34483	OS09G0129800 PROTEIN
OG0000887	0	12	10	2	1	3	28	PTHR26374	ZINC FINGER PROTEIN ZAT5
OG0000888	0	4	8	8	8	0	28	PTHR11877	HYDROXYMETHYLGLUTARYL-COA SYNTHASE	acyltransferase activity; transferring groups other than amino-acyl groups#GO:0016747;acyltransferase activity#GO:0016746
OG0000889	0	2	11	10	1	4	28	PTHR33304	FAMILY NOT NAMED
OG0000890	0	4	11	10	3	0	28	PTHR19338	TRANSLOCASE OF INNER MITOCHONDRIAL MEMBRANE 13 HOMOLOG
OG0000891	0	1	5	13	5	4	28	PTHR46128	MITOCHONDRIAL GROUP I INTRON SPLICING FACTOR CCM1
OG0000892	0	2	2	2	4	18	28	PTHR31471	OS02G0116800 PROTEIN
OG0000893	0	1	17	4	4	2	28	PTHR31099	OS06G0165300 PROTEIN
OG0000894	0	1	7	20	0	0	28	PTHR47165	OS03G0429900 PROTEIN
OG0000895	0	0	1	1	1	25	28	PTHR46463	ZINC FINGER; RING/FYVE/PHD-TYPE
OG0000896	0	0	1	4	1	22	28	PTHR48299	ACT DOMAIN-CONTAINING PROTEIN ACR9
OG0000897	0	0	0	0	28	0	28	PTHR23159	CENTROSOMAL PROTEIN 2
OG0000898	0	0	0	0	1	27	28	PTHR33499	OS12G0282400 PROTEIN-RELATED
OG0000899	0	0	0	0	0	28	28	PTHR46934	MYB_DNA-BIND_3 DOMAIN-CONTAINING PROTEIN-RELATED
OG0000900	6	1	4	4	3	9	27	PTHR10983	1-ACYLGLYCEROL-3-PHOSPHATE ACYLTRANSFERASE-RELATED
OG0000901	11	2	4	3	4	3	27	PTHR13199	GH03947P
OG0000902	4	1	1	6	4	11	27	PTHR21245	HETEROGENEOUS NUCLEAR RIBONUCLEOPROTEIN	nucleic acid binding#GO:0003676;RNA binding#GO:0003723;organic cyclic compound binding#GO:0097159
OG0000903	10	3	3	2	3	6	27	PTHR48097	L-THREONINE ALDOLASE-RELATED	carbon-carbon lyase activity#GO:0016830;catalytic activity#GO:0003824
OG0000904	4	0	7	3	2	11	27	PTHR36318	OS06G0581300 PROTEIN
OG0000905	10	2	3	6	2	4	27	PTHR12565	STEROL REGULATORY ELEMENT-BINDING PROTEIN	transcription cis-regulatory region binding#GO:0000976;DNA-binding transcription factor activity#GO:0003700;DNA binding#GO:0003677
OG0000906	27	0	0	0	0	0	27	PTHR36732	GLYCINE RICH PROTEIN 9-RELATED
OG0000907	7	4	7	2	3	4	27	PTHR11772	ASPARAGINE SYNTHETASE	ligase activity#GO:0016874
OG0000908	8	1	5	3	4	6	27	PTHR22937	E3 UBIQUITIN-PROTEIN LIGASE RNF165	ubiquitin-like protein ligase activity#GO:0061659;catalytic activity; acting on a protein#GO:0140096;ubiquitin-like protein transferase activity#GO:0019787;ubiquitin protein ligase activity#GO:0061630
OG0000909	7	3	5	4	3	5	27	PTHR11570	S-ADENOSYLMETHIONINE DECARBOXYLASE
OG0000910	4	2	6	3	3	9	27	PTHR33639	THIOL-DISULFIDE OXIDOREDUCTASE DCC
OG0000911	27	0	0	0	0	0	27	PTHR47723	OS05G0353850 PROTEIN
OG0000912	3	2	4	6	7	5	27	PTHR31060	OSJNBA0011J08.25 PROTEIN-RELATED
OG0000913	27	0	0	0	0	0	27	PTHR11017	LEUCINE-RICH REPEAT-CONTAINING PROTEIN
OG0000914	6	3	7	4	5	2	27	PTHR45644	AAA ATPASE; PUTATIVE (AFU_ORTHOLOGUE AFUA_2G12920)-RELATED-RELATED
OG0000915	3	1	2	12	3	6	27	PTHR34202	UPF0548 PROTEIN
OG0000916	2	3	8	8	3	3	27	PTHR42825	AMINO ACID AMINOTRANSFERASE	transaminase activity#GO:0008483;catalytic activity#GO:0003824
OG0000917	1	3	7	4	2	10	27	PTHR46116	(E3-INDEPENDENT) E2 UBIQUITIN-CONJUGATING ENZYME
OG0000918	6	1	4	1	12	3	27	PTHR45759	NUCLEOLAR GTP-BINDING PROTEIN 1	GTPase activity#GO:0003924;pyrophosphatase activity#GO:0016462;hydrolase activity; acting on acid anhydrides#GO:0016817;RNA binding#GO:0003723;heterocyclic compound binding#GO:1901363;organic cyclic compound binding#GO:0097159
OG0000919	5	4	9	2	4	3	27	PTHR20856	DNA-DIRECTED RNA POLYMERASE I SUBUNIT 2	catalytic activity; acting on a nucleic acid#GO:0140640;DNA-directed 5'-3' RNA polymerase activity#GO:0003899
OG0000920	10	3	5	4	3	2	27	PTHR45651	CYCLIC NUCLEOTIDE-GATED ION CHANNEL 15-RELATED-RELATED
OG0000921	3	7	6	3	6	2	27	PTHR12271	POLY A POLYMERASE CID PAP -RELATED	transferase activity#GO:0016740;catalytic activity#GO:0003824;nucleotidyltransferase activity#GO:0016779
OG0000922	3	1	2	6	3	12	27	PTHR31499	MYB FAMILY TRANSCRIPTION FACTOR PHL11
OG0000923	7	3	3	3	2	9	27	PTHR11811	6-PHOSPHOGLUCONATE DEHYDROGENASE
OG0000924	6	1	12	1	2	5	27	PTHR44137	BNAC03G44070D PROTEIN
OG0000925	4	5	7	3	3	5	27	PTHR10759	60S RIBOSOMAL PROTEIN L34
OG0000926	5	3	5	3	5	6	27	PTHR10902	60S RIBOSOMAL PROTEIN L35A
OG0000927	6	5	6	3	4	3	27	PTHR11260	GLUTATHIONE S-TRANSFERASE; GST; SUPERFAMILY; GST DOMAIN CONTAINING
OG0000928	5	1	3	5	5	8	27	PTHR34055	OS09G0491596 PROTEIN
OG0000929	8	0	11	5	2	1	27	PTHR45749	FAMILY NOT NAMED
OG0000930	6	3	7	5	2	4	27	PTHR47982	PROLINE-RICH RECEPTOR-LIKE PROTEIN KINASE PERK4
OG0000931	5	1	7	2	5	7	27	PTHR23003	RNA RECOGNITION MOTIF RRM DOMAIN CONTAINING PROTEIN	mRNA binding#GO:0003729;organic cyclic compound binding#GO:0097159
OG0000932	3	3	7	1	2	11	27	PTHR31495	PEROXYGENASE 3-RELATED	cation binding#GO:0043169;metal ion binding#GO:0046872;calcium ion binding#GO:0005509;ion binding#GO:0043167;binding#GO:0005488;catalytic activity#GO:0003824;monooxygenase activity#GO:0004497
OG0000933	2	6	11	3	4	1	27	PTHR11461	SERINE PROTEASE INHIBITOR; SERPIN
OG0000934	6	3	7	4	2	5	27	PTHR46816	OS01G0273500 PROTEIN
OG0000935	4	1	1	7	7	7	27	PTHR12549	JMJC DOMAIN-CONTAINING HISTONE DEMETHYLATION PROTEIN	transcription regulator activity#GO:0140110;demethylase activity#GO:0032451;transcription coregulator activity#GO:0003712;chromatin DNA binding#GO:0031490;histone demethylase activity#GO:0032452;organic cyclic compound binding#GO:0097159;DNA binding#GO:0003677;catalytic activity; acting on a protein#GO:0140096
OG0000936	5	2	6	4	3	7	27	PTHR45967	G-BOX-BINDING FACTOR 3-RELATED
OG0000937	6	7	7	1	3	3	27	PTHR24223	ATP-BINDING CASSETTE SUB-FAMILY C	ATP hydrolysis activity#GO:0016887;nucleoside-triphosphatase activity#GO:0017111;ATP-dependent activity#GO:0140657;transporter activity#GO:0005215;catalytic activity#GO:0003824;active transmembrane transporter activity#GO:0022804
OG0000938	6	2	3	7	6	3	27	PTHR22870	REGULATOR OF CHROMOSOME CONDENSATION
OG0000939	2	2	11	3	4	5	27	PTHR46344	OS02G0202900 PROTEIN
OG0000940	4	2	5	5	3	8	27	PTHR26379	BTB/POZ AND MATH DOMAIN-CONTAINING PROTEIN 1
OG0000941	2	2	4	4	4	11	27	PTHR15592	MATRIN 3/NUCLEAR PROTEIN 220-RELATED	mRNA binding#GO:0003729;heterocyclic compound binding#GO:1901363;organic cyclic compound binding#GO:0097159
OG0000942	3	1	2	4	8	9	27	PTHR33432	PROTEIN EMSY-LIKE 4
OG0000943	1	2	4	3	8	9	27	PTHR15835	NUCLEAR-INTERACTING PARTNER OF ALK
OG0000944	1	4	16	1	2	3	27	PTHR35992	CYTOMATRIX PROTEIN-LIKE PROTEIN
OG0000945	4	8	10	2	1	2	27	PTHR43859	ACYL-ACTIVATING ENZYME
OG0000946	3	4	8	4	4	4	27	PTHR33265	AVR9/CF-9 RAPIDLY ELICITED PROTEIN-RELATED
OG0000947	1	1	4	1	2	18	27	PTHR13946	DNA-DIRECTED RNA POLYMERASE I;II;III	catalytic activity; acting on a nucleic acid#GO:0140640;DNA-directed 5'-3' RNA polymerase activity#GO:0003899
OG0000948	1	3	6	4	6	7	27	PTHR31636	OSJNBA0084A10.13 PROTEIN-RELATED	transcription cis-regulatory region binding#GO:0000976;transcription regulatory region nucleic acid binding#GO:0001067;sequence-specific DNA binding#GO:0043565;transcription regulator activity#GO:0140110;DNA-binding transcription factor activity#GO:0003700;binding#GO:0005488;DNA binding#GO:0003677;double-stranded DNA binding#GO:0003690
OG0000949	3	2	6	4	3	9	27	PTHR23413	60S RIBOSOMAL PROTEIN L32 AND DNA-DIRECTED RNA POLYMERASE II; SUBUNIT N
OG0000950	1	4	12	3	2	5	27	PTHR10742	FLAVIN MONOAMINE OXIDASE	oxidoreductase activity#GO:0016491;catalytic activity#GO:0003824
OG0000951	1	1	2	7	2	14	27	PTHR47926	PENTATRICOPEPTIDE REPEAT-CONTAINING PROTEIN
OG0000952	1	4	7	8	3	4	27	PTHR31650	O-ACYLTRANSFERASE (WSD1-LIKE) FAMILY PROTEIN	acyltransferase activity; transferring groups other than amino-acyl groups#GO:0016747;O-acyltransferase activity#GO:0008374
OG0000953	1	2	4	4	8	8	27	PTHR13318	UNCHARACTERIZED
OG0000954	1	2	7	4	4	9	27	PTHR31992	DOF ZINC FINGER PROTEIN DOF1.4-RELATED
OG0000955	2	2	6	2	6	9	27	PTHR33156	OS02G0230000 PROTEIN
OG0000956	0	19	0	4	3	1	27	PTHR19338	TRANSLOCASE OF INNER MITOCHONDRIAL MEMBRANE 13 HOMOLOG
OG0000957	0	25	2	0	0	0	27	PTHR31048	OS03G0233200 PROTEIN
OG0000958	0	11	10	3	2	1	27	PTHR11440	LECITHIN-CHOLESTEROL ACYLTRANSFERASE-RELATED
OG0000959	0	2	25	0	0	0	27	PTHR22595	CHITINASE-RELATED
OG0000960	0	2	1	0	0	24	27	PTHR46934	MYB_DNA-BIND_3 DOMAIN-CONTAINING PROTEIN-RELATED
OG0000961	0	8	11	3	2	3	27	PTHR33377	OS10G0134700 PROTEIN-RELATED
OG0000962	0	11	2	7	5	2	27	PTHR31325	OS01G0798800 PROTEIN-RELATED
OG0000963	0	1	2	6	8	10	27	PTHR46774	CHROMATIN MODIFICATION-RELATED PROTEIN EAF1 A-RELATED
OG0000964	0	3	5	16	2	1	27	PTHR43180	3-OXOACYL-(ACYL-CARRIER-PROTEIN) REDUCTASE (AFU_ORTHOLOGUE AFUA_6G11210)
OG0000965	0	26	1	0	0	0	27	PTHR33088	MUCIN-2
OG0000966	0	6	12	2	2	5	27	PTHR23024	ARYLACETAMIDE DEACETYLASE
OG0000967	0	1	2	6	6	12	27	PTHR45693	TRANSCRIPTION FACTOR TGA9
OG0000968	0	1	7	5	2	12	27	PTHR11064	CCAAT-BINDING TRANSCRIPTION FACTOR-RELATED	RNA polymerase II cis-regulatory region sequence-specific DNA binding#GO:0000978;transcription regulator activity#GO:0140110;DNA-binding transcription factor activity; RNA polymerase II-specific#GO:0000981;organic cyclic compound binding#GO:0097159
OG0000969	0	10	11	4	2	0	27	PTHR10795	PROPROTEIN CONVERTASE SUBTILISIN/KEXIN
OG0000970	0	4	8	4	8	3	27	PTHR31205	ACTIN CROSS-LINKING PROTEIN (DUF569)
OG0000971	0	4	2	0	7	14	27	PTHR33377	OS10G0134700 PROTEIN-RELATED
OG0000972	0	1	3	13	9	1	27	PTHR13068	CGI-12 PROTEIN-RELATED
OG0000973	0	5	12	3	5	2	27	PTHR24282	CYTOCHROME P450 FAMILY MEMBER
OG0000974	0	1	2	18	5	1	27	PTHR13031	RIBONUCLEASE P SUBUNIT P30	heterocyclic compound binding#GO:1901363;RNA binding#GO:0003723;organic cyclic compound binding#GO:0097159
OG0000975	0	2	7	6	11	1	27	PTHR23155	DISEASE RESISTANCE PROTEIN RP
OG0000976	0	1	2	13	6	5	27	PTHR46235	PHD FINGER-CONTAINING PROTEIN DDB_G0268158
OG0000977	0	0	27	0	0	0	27	PTHR31645	OLIGOPEPTIDE TRANSPORTER YGL114W-RELATED
OG0000978	0	0	1	0	0	26	27	PTHR45707	C2 CALCIUM/LIPID-BINDING PLANT PHOSPHORIBOSYLTRANSFERASE FAMILY PROTEIN
OG0000979	0	0	1	10	8	8	27	PTHR48258	DUF4218 DOMAIN-CONTAINING PROTEIN-RELATED
OG0000980	0	0	0	0	1	26	27	PTHR31827	EMB|CAB89363.1
OG0000981	0	0	0	0	7	20	27	PTHR47127	10A19I.15
OG0000982	0	0	0	0	0	27	27	PTHR23159	CENTROSOMAL PROTEIN 2
OG0000983	0	0	0	0	0	27	27	PTHR43804	LD18447P
OG0000985	0	0	0	0	0	27	27	PTHR23155	DISEASE RESISTANCE PROTEIN RP
OG0000986	0	0	0	0	0	27	27	PTHR36334	PROTEIN; PUTATIVE (DUF2358)-RELATED
OG0000987	5	5	6	3	3	4	26	PTHR11216	EH DOMAIN
OG0000988	2	4	8	4	3	5	26	PTHR17630	DIENELACTONE HYDROLASE
OG0000989	26	0	0	0	0	0	26	PTHR47993	OS09G0372900 PROTEIN-RELATED
OG0000990	6	3	3	6	4	4	26	PTHR32227	GLUCAN ENDO-1;3-BETA-GLUCOSIDASE BG1-RELATED-RELATED
OG0000991	6	2	6	2	6	4	26	PTHR45824	GH16843P
OG0000992	26	0	0	0	0	0	26	PTHR31669	PROTEIN FAR1-RELATED SEQUENCE 10-RELATED
OG0000993	5	1	1	4	4	11	26	PTHR31096	ACT DOMAIN-CONTAINING PROTEIN ACR4-RELATED
OG0000994	26	0	0	0	0	0	26	PTHR31286	GLYCINE-RICH CELL WALL STRUCTURAL PROTEIN 1.8-LIKE
OG0000996	11	2	3	3	2	5	26	PTHR11977	VILLIN
OG0000997	26	0	0	0	0	0	26	PTHR31232	FAMILY NOT NAMED
OG0000998	7	1	5	6	2	5	26	PTHR35754	ATP SYNTHASE SUBUNIT B
OG0000999	3	2	7	5	2	7	26	PTHR24058	DUAL SPECIFICITY PROTEIN KINASE	protein serine/threonine kinase activity#GO:0004674;phosphotransferase activity; alcohol group as acceptor#GO:0016773;catalytic activity; acting on a protein#GO:0140096;protein kinase activity#GO:0004672
OG0001000	9	2	3	3	3	6	26	PTHR11132	SOLUTE CARRIER FAMILY 35
OG0001001	5	4	7	4	3	3	26	PTHR31081	UREIDE PERMEASE 1-RELATED-RELATED
OG0001002	26	0	0	0	0	0	26	PTHR35358	OS06G0711100 PROTEIN
OG0001003	5	1	4	4	8	4	26	PTHR43752	BNR/ASP-BOX REPEAT FAMILY PROTEIN
OG0001004	3	2	7	2	2	10	26	PTHR48010	OS05G0588300 PROTEIN
OG0001005	6	3	10	1	1	5	26	PTHR33405	PROTEIN FLX-LIKE 2
OG0001006	9	0	1	5	5	6	26	PTHR13325	PROTEASE M50 MEMBRANE-BOUND TRANSCRIPTION FACTOR SITE 2 PROTEASE	metalloendopeptidase activity#GO:0004222;peptidase activity#GO:0008233;catalytic activity; acting on a protein#GO:0140096
OG0001007	4	1	1	5	5	10	26	PTHR13650	UNCHARACTERIZED
OG0001008	2	1	4	5	6	8	26	PTHR24056	CELL DIVISION PROTEIN KINASE	protein serine/threonine kinase activity#GO:0004674;cyclin-dependent protein kinase activity#GO:0097472;cyclin binding#GO:0030332;protein kinase activity#GO:0004672;cyclin-dependent protein serine/threonine kinase activity#GO:0004693
OG0001009	4	3	4	3	5	7	26	PTHR10026	CYCLIN	cyclin-dependent protein kinase activity#GO:0097472;protein kinase regulator activity#GO:0019887;phosphotransferase activity; alcohol group as acceptor#GO:0016773;cyclin-dependent protein serine/threonine kinase activity#GO:0004693;protein serine/threonine kinase activity#GO:0004674;molecular function regulator#GO:0098772;protein kinase binding#GO:0019901;cyclin binding#GO:0030332;catalytic activ…
OG0001010	7	1	3	4	3	8	26	PTHR23147	SERINE/ARGININE RICH SPLICING FACTOR
OG0001011	8	2	4	3	3	6	26	PTHR31153	UNCHARACTERIZED
OG0001012	6	4	6	4	3	3	26	PTHR19375	HEAT SHOCK PROTEIN 70KDA
OG0001013	3	3	6	9	4	1	26	PTHR27005	WALL-ASSOCIATED RECEPTOR KINASE-LIKE 21
OG0001014	17	1	2	2	1	3	26	PTHR47992	PROTEIN PHOSPHATASE
OG0001015	26	0	0	0	0	0	26	PTHR48062	RECEPTOR-LIKE PROTEIN 14
OG0001016	8	2	4	3	4	5	26	PTHR45637	FLIPPASE KINASE 1-RELATED	protein serine/threonine kinase activity#GO:0004674;phosphotransferase activity; alcohol group as acceptor#GO:0016773;catalytic activity; acting on a protein#GO:0140096;protein kinase activity#GO:0004672
OG0001017	7	1	2	6	7	3	26	PTHR31350	SI:DKEY-261L7.2
OG0001018	5	5	7	2	2	5	26	PTHR11467	HISTONE H1	nucleosome binding#GO:0031491;double-stranded DNA binding#GO:0003690;chromatin DNA binding#GO:0031490;organic cyclic compound binding#GO:0097159;DNA binding#GO:0003677
OG0001019	3	2	4	5	5	7	26	PTHR45800	PHOSPHATIDYLINOSITOL 4-KINASE GAMMA
OG0001020	12	3	2	3	2	4	26	PTHR24349	SERINE/THREONINE-PROTEIN KINASE
OG0001021	5	1	2	2	3	13	26	PTHR15362	PHOSPHATIDYLINOSITOL SYNTHASE
OG0001022	9	3	6	2	3	3	26	PTHR11817	PYRUVATE KINASE	carbon-oxygen lyase activity#GO:0016835;isomerase activity#GO:0016853;phosphotransferase activity; alcohol group as acceptor#GO:0016773;oxidoreductase activity#GO:0016491;intramolecular transferase activity#GO:0016866;hydro-lyase activity#GO:0016836;kinase activity#GO:0016301
OG0001023	2	1	2	1	4	16	26	PTHR31391	B3 DOMAIN-CONTAINING PROTEIN OS11G0197600-RELATED
OG0001024	5	2	5	3	6	5	26	PTHR13402	RGPR-RELATED
OG0001025	9	2	4	6	2	3	26	PTHR33538	PROTEIN GAMETE EXPRESSED 1
OG0001026	10	3	4	4	3	2	26	PTHR11453	ANION EXCHANGE PROTEIN	transmembrane transporter activity#GO:0022857;transporter activity#GO:0005215
OG0001027	8	1	4	3	3	7	26	PTHR13148	PER1-RELATED	hydrolase activity#GO:0016787;hydrolase activity; acting on ester bonds#GO:0016788;catalytic activity#GO:0003824
OG0001028	2	1	2	10	10	1	26	PTHR47941	PENTATRICOPEPTIDE REPEAT-CONTAINING PROTEIN 3; MITOCHONDRIAL
OG0001029	12	2	3	2	2	5	26	PTHR11977	VILLIN
OG0001030	4	3	5	3	2	9	26	PTHR23056	CALCINEURIN B
OG0001031	13	0	1	6	2	4	26	PTHR12771	ENGULFMENT AND CELL MOTILITY
OG0001032	2	1	10	4	2	7	26	PTHR31876	COV-LIKE PROTEIN 1
OG0001033	2	1	4	4	8	7	26	PTHR47384	E3 UBIQUITIN-PROTEIN LIGASE CCNB1IP1 HOMOLOG
OG0001034	5	3	2	4	3	9	26	PTHR46327	F16F4.11 PROTEIN-RELATED
OG0001035	6	1	7	4	4	4	26	PTHR22952	CAMP-RESPONSE ELEMENT BINDING PROTEIN-RELATED
OG0001036	1	0	0	0	25	0	26	PTHR33067	FAMILY NOT NAMED
OG0001037	3	2	3	5	5	8	26	PTHR11669	REPLICATION FACTOR C / DNA POLYMERASE III GAMMA-TAU SUBUNIT
OG0001038	3	1	2	2	1	17	26	PTHR45936	TRNA-DIHYDROURIDINE(20) SYNTHASE [NAD(P)+]-LIKE	catalytic activity; acting on a nucleic acid#GO:0140640;catalytic activity; acting on RNA#GO:0140098;oxidoreductase activity; acting on the CH-CH group of donors#GO:0016627;oxidoreductase activity#GO:0016491
OG0001039	5	1	2	3	5	10	26	PTHR12210	DULLARD PROTEIN PHOSPHATASE	phosphatase activity#GO:0016791;catalytic activity; acting on a protein#GO:0140096;phosphoprotein phosphatase activity#GO:0004721;phosphoric ester hydrolase activity#GO:0042578
OG0001040	2	2	8	4	3	7	26	PTHR24126	ANKYRIN REPEAT; PH AND SEC7 DOMAIN CONTAINING PROTEIN SECG-RELATED
OG0001041	2	1	2	1	0	20	26	PTHR36616	BNAC07G32700D PROTEIN
OG0001042	4	0	4	5	7	6	26	PTHR12154	GLYCOSYL TRANSFERASE-RELATED
OG0001043	5	3	4	7	4	3	26	PTHR47992	PROTEIN PHOSPHATASE
OG0001044	2	4	7	5	4	4	26	PTHR32044	GLUCOMANNAN 4-BETA-MANNOSYLTRANSFERASE 9
OG0001045	5	4	2	8	4	3	26	PTHR31314	MYB FAMILY TRANSCRIPTION FACTOR PHL7-LIKE
OG0001046	2	1	7	7	4	5	26	PTHR19411	PROTEIN BUD31-RELATED
OG0001047	5	2	4	3	2	10	26	PTHR45769	ADENOSINE KINASE	phosphotransferase activity; alcohol group as acceptor#GO:0016773;kinase activity#GO:0016301
OG0001048	2	2	1	2	2	17	26	PTHR10694	LYSINE-SPECIFIC DEMETHYLASE	demethylase activity#GO:0032451;catalytic activity; acting on a protein#GO:0140096;histone demethylase activity#GO:0032452
OG0001049	3	10	5	2	1	5	26	PTHR24006	UBIQUITIN CARBOXYL-TERMINAL HYDROLASE
OG0001050	4	2	3	4	4	9	26	PTHR12565	STEROL REGULATORY ELEMENT-BINDING PROTEIN	transcription cis-regulatory region binding#GO:0000976;DNA-binding transcription factor activity#GO:0003700;DNA binding#GO:0003677
OG0001051	2	3	4	5	6	6	26	PTHR33021	BLUE COPPER PROTEIN
OG0001052	1	2	10	7	2	4	26	PTHR31739	ENT-COPALYL DIPHOSPHATE SYNTHASE; CHLOROPLASTIC
OG0001053	5	3	6	5	2	5	26	PTHR47960	DEAD-BOX ATP-DEPENDENT RNA HELICASE 50
OG0001054	2	9	4	3	3	5	26	PTHR32093	LEUCINE-RICH REPEAT EXTENSIN-LIKE PROTEIN 3-RELATED
OG0001055	1	9	6	3	4	3	26	PTHR23070	BCS1 AAA-TYPE ATPASE
OG0001056	1	0	5	2	1	17	26	PTHR47903	OS07G0636400 PROTEIN
OG0001057	1	3	10	5	5	2	26	PTHR13935	ACHAETE-SCUTE TRANSCRIPTION FACTOR-RELATED	transcription regulator activity#GO:0140110;RNA polymerase II transcription regulatory region sequence-specific DNA binding#GO:0000977;DNA-binding transcription factor activity; RNA polymerase II-specific#GO:0000981;organic cyclic compound binding#GO:0097159
OG0001058	1	1	1	10	5	8	26	PTHR47926	PENTATRICOPEPTIDE REPEAT-CONTAINING PROTEIN
OG0001059	1	1	1	9	1	13	26	PTHR47926	PENTATRICOPEPTIDE REPEAT-CONTAINING PROTEIN
OG0001060	1	1	0	22	2	0	26	PTHR47934	PENTATRICOPEPTIDE REPEAT-CONTAINING PROTEIN PET309; MITOCHONDRIAL
OG0001061	1	2	9	5	3	6	26	PTHR11850	HOMEOBOX PROTEIN TRANSCRIPTION FACTORS
OG0001062	3	3	6	4	4	6	26	PTHR46446	TRANSCRIPTION FACTOR PRE
OG0001063	1	1	3	7	1	13	26	PTHR12780	RNA POLYMERASE III DNA DIRECTED ; 39KD SUBUNIT-RELATED
OG0001064	1	1	2	1	4	17	26	PTHR33787	FAMILY NOT NAMED
OG0001065	2	2	6	7	3	6	26	PTHR47105	OS02G0173600 PROTEIN
OG0001066	1	1	1	7	4	12	26	PTHR47651	NAD-DEPENDENT HISTONE DEACETYLASE HST4
OG0001067	1	2	5	5	6	7	26	PTHR31713	OS02G0177800 PROTEIN	transcription cis-regulatory region binding#GO:0000976;DNA-binding transcription factor activity#GO:0003700;double-stranded DNA binding#GO:0003690
OG0001068	1	2	9	1	5	8	26	PTHR46309	PHD FINGER PROTEIN 12
OG0001069	2	2	5	4	3	10	26	PTHR12264	TRANSCRIPTION INITIATION FACTOR TFIID SUBUNIT 12	organic cyclic compound binding#GO:0097159;TBP-class protein binding#GO:0017025;DNA binding#GO:0003677
OG0001070	1	2	4	5	3	11	26	PTHR46151	NEP1-INTERACTING PROTEIN-LIKE 2
OG0001071	1	2	12	1	5	5	26	PTHR13382	MITOCHONDRIAL ATP SYNTHASE COUPLING FACTOR B
OG0001072	2	6	10	5	1	2	26	PTHR39741	F-BOX DOMAIN CONTAINING PROTEIN; EXPRESSED
OG0001073	1	2	3	4	6	10	26	PTHR31343	T15D22.8
OG0001074	0	4	14	7	1	0	26	PTHR47389	OS09G0436400 PROTEIN
OG0001075	0	4	5	6	6	5	26	PTHR11782	ADENOSINE/GUANOSINE DIPHOSPHATASE	hydrolase activity; acting on acid anhydrides#GO:0016817;nucleoside-diphosphatase activity#GO:0017110
OG0001076	0	8	7	2	6	3	26	PTHR33021	BLUE COPPER PROTEIN
OG0001077	0	2	4	4	5	11	26	PTHR11743	VOLTAGE-DEPENDENT ANION-SELECTIVE CHANNEL	inorganic molecular entity transmembrane transporter activity#GO:0015318;passive transmembrane transporter activity#GO:0022803;voltage-gated ion channel activity#GO:0005244;ion channel activity#GO:0005216;inorganic anion transmembrane transporter activity#GO:0015103;channel activity#GO:0015267
OG0001078	0	17	5	0	4	0	26	PTHR33085	OS12G0113100 PROTEIN-RELATED
OG0001079	0	9	9	1	1	6	26	PTHR11926	GLUCOSYL/GLUCURONOSYL TRANSFERASES
OG0001080	0	1	16	3	3	3	26	PTHR11802	SERINE PROTEASE FAMILY S10 SERINE CARBOXYPEPTIDASE
OG0001081	0	5	8	4	1	8	26	PTHR44542	THIOSULFATE SULFURTRANSFERASE 18
OG0001082	0	1	4	8	7	6	26	PTHR31197	OS01G0612600 PROTEIN
OG0001083	0	1	2	4	3	16	26	PTHR12675	MUSCLEBLIND-LIKE PROTEIN
OG0001084	0	8	11	0	3	4	26	PTHR31639	F-BOX PROTEIN-LIKE
OG0001085	0	3	5	4	8	6	26	PTHR48017	OS05G0424000 PROTEIN-RELATED
OG0001086	0	1	4	2	8	11	26	PTHR47974	OS07G0415500 PROTEIN
OG0001087	0	5	10	3	4	4	26	PTHR11527	HEAT-SHOCK PROTEIN 20 FAMILY MEMBER	protein binding#GO:0005515;unfolded protein binding#GO:0051082
OG0001088	0	8	10	3	2	3	26	PTHR47944	CYTOCHROME P450 98A9
OG0001089	0	1	2	3	5	15	26	PTHR12210	DULLARD PROTEIN PHOSPHATASE	phosphatase activity#GO:0016791;catalytic activity; acting on a protein#GO:0140096;phosphoprotein phosphatase activity#GO:0004721;phosphoric ester hydrolase activity#GO:0042578
OG0001090	0	4	10	4	2	6	26	PTHR22835	ZINC FINGER FYVE DOMAIN CONTAINING PROTEIN
OG0001091	0	1	4	1	1	19	26	PTHR47938	RESPIRATORY COMPLEX I CHAPERONE (CIA84); PUTATIVE (AFU_ORTHOLOGUE AFUA_2G06020)-RELATED
OG0001092	0	1	1	8	4	12	26	PTHR13408	DNA-DIRECTED RNA POLYMERASE III
OG0001093	0	3	10	5	3	5	26	PTHR21562	NOTUM-RELATED
OG0001094	0	1	1	3	3	18	26	PTHR23148	SERINE/ARGININE REGULATED NUCLEAR MATRIX PROTEIN	heterocyclic compound binding#GO:1901363;RNA binding#GO:0003723;organic cyclic compound binding#GO:0097159
OG0001095	0	1	2	2	20	1	26	PTHR10182	CALCIUM-BINDING PROTEIN 39-RELATED	protein serine/threonine kinase activity#GO:0004674;protein kinase binding#GO:0019901;phosphotransferase activity; alcohol group as acceptor#GO:0016773;catalytic activity; acting on a protein#GO:0140096;protein kinase activity#GO:0004672;protein serine/threonine kinase activator activity#GO:0043539
OG0001096	0	1	2	2	3	18	26	PTHR20961	GLYCOSYLTRANSFERASE	transferase activity#GO:0016740;catalytic activity#GO:0003824;glycosyltransferase activity#GO:0016757
OG0001097	0	2	2	4	4	14	26	PTHR45751	COPINE FAMILY PROTEIN 1
OG0001098	0	11	9	2	4	0	26	PTHR33207	F-BOX DOMAIN CONTAINING PROTEIN-RELATED
OG0001099	0	8	3	4	6	5	26	PTHR27005	WALL-ASSOCIATED RECEPTOR KINASE-LIKE 21
OG0001100	0	3	9	9	4	1	26	PTHR35986	EXPRESSED PROTEIN
OG0001101	0	1	1	2	11	11	26	PTHR46328	FAR-RED IMPAIRED RESPONSIVE (FAR1) FAMILY PROTEIN-RELATED
OG0001102	0	1	0	21	0	4	26	PTHR35046	ZINC KNUCKLE (CCHC-TYPE) FAMILY PROTEIN
OG0001103	0	1	7	7	2	9	26	PTHR10682	POLY A POLYMERASE	adenylyltransferase activity#GO:0070566;transferase activity#GO:0016740;polynucleotide adenylyltransferase activity#GO:0004652;catalytic activity#GO:0003824
OG0001104	0	1	1	2	3	19	26	PTHR12537	RNA BINDING PROTEIN PUMILIO-RELATED	mRNA binding#GO:0003729;organic cyclic compound binding#GO:0097159
OG0001105	0	1	0	0	24	1	26	PTHR11439	GAG-POL-RELATED RETROTRANSPOSON
OG0001106	0	1	4	16	1	4	26	PTHR37701	METHYL-CPG-BINDING DOMAIN-CONTAINING PROTEIN 8
OG0001107	0	1	2	4	5	14	26	PTHR46412	BES1-INTERACTING MYC-LIKE PROTEIN
OG0001108	0	0	1	4	3	18	26	PTHR11669	REPLICATION FACTOR C / DNA POLYMERASE III GAMMA-TAU SUBUNIT
OG0001109	0	0	0	16	9	1	26	PTHR10492	UNCHARACTERIZED
OG0001110	8	2	5	5	2	3	25	PTHR10336	PHOSPHOINOSITIDE-SPECIFIC PHOSPHOLIPASE C FAMILY PROTEIN
OG0001111	4	1	2	3	4	11	25	PTHR24346	MAP/MICROTUBULE AFFINITY-REGULATING KINASE	protein serine/threonine kinase activity#GO:0004674;phosphotransferase activity; alcohol group as acceptor#GO:0016773;catalytic activity; acting on a protein#GO:0140096;protein kinase activity#GO:0004672
OG0001112	7	1	3	4	6	4	25	PTHR32258	PROTEIN NETWORKED 4A
OG0001113	7	2	3	8	1	4	25	PTHR19957	SYNTAXIN	SNAP receptor activity#GO:0005484;binding#GO:0005488;SNARE binding#GO:0000149
OG0001114	8	2	6	3	3	3	25	PTHR11465	CATALASE	heterocyclic compound binding#GO:1901363;oxidoreductase activity#GO:0016491;catalytic activity#GO:0003824;organic cyclic compound binding#GO:0097159;heme binding#GO:0020037
OG0001115	10	2	2	2	2	7	25	PTHR11363	60S RIBOSOMAL PROTEIN L3-RELATED	structural constituent of ribosome#GO:0003735;heterocyclic compound binding#GO:1901363;RNA binding#GO:0003723;organic cyclic compound binding#GO:0097159
OG0001116	6	1	9	2	3	4	25	PTHR47966	BETA-SITE APP-CLEAVING ENZYME; ISOFORM A-RELATED
OG0001117	3	1	2	2	1	16	25	PTHR45374	GLUTATHIONE S-TRANSFERASE TCHQD
OG0001118	4	3	7	3	4	4	25	PTHR11255	DIACYLGLYCEROL KINASE
OG0001119	5	2	4	2	5	7	25	PTHR12555	UBIQUITIN FUSION DEGRADATON PROTEIN 1	binding#GO:0005488;polyubiquitin modification-dependent protein binding#GO:0031593
OG0001120	8	1	2	3	3	8	25	PTHR24055	MITOGEN-ACTIVATED PROTEIN KINASE	protein serine/threonine kinase activity#GO:0004674;phosphotransferase activity; alcohol group as acceptor#GO:0016773;catalytic activity; acting on a protein#GO:0140096;protein kinase activity#GO:0004672
OG0001121	8	4	7	1	2	3	25	PTHR31891	FORMAMIDASE C869.04-RELATED
OG0001122	6	1	2	3	4	9	25	PTHR45635	ADP;ATP CARRIER PROTEIN 1-RELATED-RELATED
OG0001123	4	2	2	5	4	8	25	PTHR15362	PHOSPHATIDYLINOSITOL SYNTHASE
OG0001124	3	4	6	5	3	4	25	PTHR19443	HEXOKINASE
OG0001125	4	1	2	12	3	3	25	PTHR31636	OSJNBA0084A10.13 PROTEIN-RELATED	transcription cis-regulatory region binding#GO:0000976;transcription regulatory region nucleic acid binding#GO:0001067;sequence-specific DNA binding#GO:0043565;transcription regulator activity#GO:0140110;DNA-binding transcription factor activity#GO:0003700;binding#GO:0005488;DNA binding#GO:0003677;double-stranded DNA binding#GO:0003690
OG0001126	10	2	3	2	1	7	25	PTHR11618	TRANSCRIPTION INITIATION FACTOR IIB-RELATED
OG0001127	5	2	4	2	5	7	25	PTHR43358	ALPHA/BETA-HYDROLASE
OG0001128	13	2	4	2	2	2	25	PTHR13140	MYOSIN	cytoskeletal motor activity#GO:0003774;ATP hydrolysis activity#GO:0016887;nucleoside-triphosphatase activity#GO:0017111;ATP-dependent activity#GO:0140657;catalytic activity#GO:0003824;actin filament binding#GO:0051015
OG0001129	1	1	4	4	4	11	25	PTHR12634	SIT4 YEAST -ASSOCIATING PROTEIN-RELATED	phosphatase activity#GO:0016791;protein phosphatase binding#GO:0019903;catalytic activity; acting on a protein#GO:0140096;phosphoprotein phosphatase activity#GO:0004721;protein phosphatase regulator activity#GO:0019888
OG0001130	8	2	4	2	3	6	25	PTHR10177	CYCLINS
OG0001131	3	6	7	3	2	4	25	PTHR31618	MECHANOSENSITIVE ION CHANNEL PROTEIN 5	inorganic molecular entity transmembrane transporter activity#GO:0015318;passive transmembrane transporter activity#GO:0022803;ion transmembrane transporter activity#GO:0015075;ion channel activity#GO:0005216;channel activity#GO:0015267;gated channel activity#GO:0022836
OG0001132	7	3	4	2	2	7	25	PTHR21230	VESICLE TRANSPORT V-SNARE PROTEIN VTI1-RELATED	SNAP receptor activity#GO:0005484;binding#GO:0005488;SNARE binding#GO:0000149
OG0001133	6	2	5	3	3	6	25	PTHR24343	SERINE/THREONINE KINASE
OG0001134	2	2	4	4	9	4	25	PTHR24092	PROBABLE PHOSPHOLIPID-TRANSPORTING ATPASE	ATPase-coupled intramembrane lipid transporter activity#GO:0140326;ATP hydrolysis activity#GO:0016887;nucleoside-triphosphatase activity#GO:0017111;ATP-dependent activity#GO:0140657;catalytic activity#GO:0003824;lipid transporter activity#GO:0005319
OG0001135	4	4	7	2	5	3	25	PTHR11538	PHENYLALANYL-TRNA SYNTHETASE	catalytic activity; acting on a nucleic acid#GO:0140640;catalytic activity; acting on RNA#GO:0140098;ligase activity#GO:0016874
OG0001136	12	4	2	2	2	3	25	PTHR10635	COATOMER SUBUNIT BETA
OG0001137	5	2	5	2	5	6	25	PTHR31513	EPHRIN TYPE-B RECEPTOR
OG0001138	5	1	2	7	3	7	25	PTHR45667	S-ADENOSYLMETHIONINE MITOCHONDRIAL CARRIER PROTEIN
OG0001139	8	1	5	5	1	5	25	PTHR31592	TRANSMEMBRANE PROTEIN 192
OG0001140	11	1	1	1	1	10	25	PTHR12455	NUCLEOLAR COMPLEX PROTEIN 4
OG0001141	4	3	8	3	4	3	25	PTHR24031	RNA HELICASE
OG0001142	3	1	16	1	2	2	25	PTHR37695	RECOMBINATION INITIATION DEFECTS 3-RELATED
OG0001143	8	2	4	6	2	3	25	PTHR10774	EXTENDED SYNAPTOTAGMIN-RELATED
OG0001144	7	3	4	4	2	5	25	PTHR32002	PROTEIN NLP8
OG0001145	2	1	11	2	4	5	25	PTHR48016	MAP KINASE KINASE KINASE SSK2-RELATED-RELATED
OG0001146	3	3	4	4	5	6	25	PTHR14009	LEUCINE ZIPPER-EF-HAND CONTAINING TRANSMEMBRANE PROTEIN
OG0001147	4	2	7	3	7	2	25	PTHR18952	CARBONIC ANHYDRASE
OG0001148	5	2	5	4	2	7	25	PTHR35743	NODULIN HOMEOBOX
OG0001149	2	3	7	4	6	3	25	PTHR14217	INOSITOL-TETRAKISPHOSPHATE 1-KINASE	phosphotransferase activity; alcohol group as acceptor#GO:0016773;kinase activity#GO:0016301
OG0001150	3	3	3	3	5	8	25	PTHR14296	REMODELING AND SPACING FACTOR 1
OG0001151	2	2	4	1	12	4	25	PTHR31576	TATA BOX-BINDING PROTEIN-ASSOCIATED FACTOR RNA POLYMERASE I SUBUNIT B	transcription cis-regulatory region binding#GO:0000976;double-stranded DNA binding#GO:0003690;RNA polymerase I transcription regulatory region sequence-specific DNA binding#GO:0001163
OG0001152	4	3	6	2	6	4	25	PTHR11685	RBR FAMILY RING FINGER AND IBR DOMAIN-CONTAINING	ubiquitin-like protein conjugating enzyme binding#GO:0044390;catalytic activity; acting on a protein#GO:0140096;binding#GO:0005488;ubiquitin-like protein transferase activity#GO:0019787;ubiquitin protein ligase activity#GO:0061630
OG0001153	3	1	2	12	2	5	25	PTHR31083	UPSTREAM OF FLC PROTEIN (DUF966)
OG0001154	3	2	3	7	3	7	25	PTHR32054	HEAVY CHAIN; PUTATIVE; EXPRESSED-RELATED-RELATED
OG0001155	2	5	6	4	4	4	25	PTHR31218	WAT1-RELATED PROTEIN
OG0001156	4	1	4	3	3	10	25	PTHR12596	EXPORTIN 4;7-RELATED	binding#GO:0005488
OG0001157	5	3	9	2	1	5	25	PTHR12709	DNA-DIRECTED RNA POLYMERASE II; III
OG0001158	7	1	6	3	2	6	25	PTHR11043	ZETA-COAT PROTEIN
OG0001159	2	2	3	4	2	12	25	PTHR45884	N-ACETYLTRANSFERASE ECO	peptide N-acetyltransferase activity#GO:0034212;catalytic activity; acting on a protein#GO:0140096
OG0001160	3	1	8	4	7	2	25	PTHR11239	DNA-DIRECTED RNA POLYMERASE	catalytic activity; acting on a nucleic acid#GO:0140640;DNA-directed 5'-3' RNA polymerase activity#GO:0003899
OG0001161	3	1	3	1	2	15	25	PTHR46128	MITOCHONDRIAL GROUP I INTRON SPLICING FACTOR CCM1
OG0001162	4	2	6	9	2	2	25	PTHR31636	OSJNBA0084A10.13 PROTEIN-RELATED	transcription cis-regulatory region binding#GO:0000976;transcription regulatory region nucleic acid binding#GO:0001067;sequence-specific DNA binding#GO:0043565;transcription regulator activity#GO:0140110;DNA-binding transcription factor activity#GO:0003700;binding#GO:0005488;DNA binding#GO:0003677;double-stranded DNA binding#GO:0003690
OG0001163	4	2	6	5	3	5	25	PTHR47980	LD44762P
OG0001164	1	3	9	1	9	2	25	PTHR14207	STEROL ISOMERASE	isomerase activity#GO:0016853;catalytic activity#GO:0003824
OG0001165	4	4	4	3	4	6	25	PTHR45798	RING-H2 FINGER PROTEIN ATL61-RELATED-RELATED
OG0001166	2	2	2	2	3	14	25	PTHR33167	TRANSCRIPTION FACTOR; PUTATIVE (DUF863)-RELATED
OG0001167	2	2	5	6	4	6	25	PTHR30540	OSMOTIC STRESS POTASSIUM TRANSPORTER
OG0001168	1	1	2	5	9	7	25	PTHR42683	ALDEHYDE REDUCTASE	oxidoreductase activity#GO:0016491;oxidoreductase activity; acting on the CH-OH group of donors; NAD or NADP as acceptor#GO:0016616
OG0001169	1	1	2	3	4	14	25	PTHR47941	PENTATRICOPEPTIDE REPEAT-CONTAINING PROTEIN 3; MITOCHONDRIAL
OG0001170	1	2	3	1	16	2	25	PTHR11679	VESICLE PROTEIN SORTING-ASSOCIATED
OG0001171	2	4	6	4	5	4	25	PTHR33736	F-BOX PROTEIN-RELATED
OG0001172	1	1	3	3	5	12	25	PTHR46213	TRANSCRIPTIONAL ACTIVATOR DEMETER
OG0001173	2	6	9	2	3	3	25	PTHR22595	CHITINASE-RELATED
OG0001174	1	6	11	3	2	2	25	PTHR31235	PEROXIDASE 25-RELATED	oxidoreductase activity#GO:0016491;catalytic activity#GO:0003824
OG0001175	2	4	6	4	3	6	25	PTHR19248	ATP-BINDING TRANSPORT PROTEIN-RELATED
OG0001176	1	6	7	4	3	4	25	PTHR24223	ATP-BINDING CASSETTE SUB-FAMILY C	ATP hydrolysis activity#GO:0016887;nucleoside-triphosphatase activity#GO:0017111;ATP-dependent activity#GO:0140657;transporter activity#GO:0005215;catalytic activity#GO:0003824;active transmembrane transporter activity#GO:0022804
OG0001177	4	3	9	4	2	3	25	PTHR33374	ARABINOGALACTAN PROTEIN 20
OG0001178	1	1	3	4	1	15	25	PTHR47926	PENTATRICOPEPTIDE REPEAT-CONTAINING PROTEIN
OG0001179	1	1	8	8	5	2	25	PTHR36383	OS09G0529350 PROTEIN
OG0001180	3	4	9	4	3	2	25	PTHR48059	POLYGALACTURONASE INHIBITOR 1
OG0001181	1	2	4	6	8	4	25	PTHR35705	WPP DOMAIN-INTERACTING TAIL-ANCHORED PROTEIN 1
OG0001182	2	5	11	1	1	5	25	PTHR11527	HEAT-SHOCK PROTEIN 20 FAMILY MEMBER	protein binding#GO:0005515;unfolded protein binding#GO:0051082
OG0001183	3	1	7	2	4	8	25	PTHR10996	2-HYDROXYACID DEHYDROGENASE-RELATED
OG0001184	1	3	6	7	4	4	25	PTHR11122	APOSPORY-ASSOCIATED PROTEIN C-RELATED
OG0001185	1	10	3	5	5	1	25	PTHR22595	CHITINASE-RELATED
OG0001186	1	1	2	2	1	18	25	PTHR31267	DENTIN SIALOPHOSPHOPROTEIN-LIKE PROTEIN
OG0001187	0	8	11	2	2	2	25	PTHR11260	GLUTATHIONE S-TRANSFERASE; GST; SUPERFAMILY; GST DOMAIN CONTAINING
OG0001188	0	15	2	3	3	2	25	PTHR35828	OS08G0203800 PROTEIN-RELATED
OG0001189	0	3	9	3	2	8	25	PTHR12357	YTH YT521-B HOMOLOGY DOMAIN-CONTAINING
OG0001190	0	3	5	4	8	5	25	PTHR47488	HEAVY METAL TRANSPORT/DETOXIFICATION SUPERFAMILY PROTEIN
OG0001191	0	2	3	5	11	4	25	PTHR31920	B3 DOMAIN-CONTAINING
OG0001192	0	1	10	1	2	11	25	PTHR18896	PHOSPHOLIPASE D
OG0001193	0	1	10	9	3	2	25	PTHR10366	NAD DEPENDENT EPIMERASE/DEHYDRATASE	oxidoreductase activity; acting on the CH-OH group of donors; NAD or NADP as acceptor#GO:0016616
OG0001194	0	1	3	9	3	9	25	PTHR34682	AT HOOK MOTIF-CONTAINING PROTEIN
OG0001195	0	3	9	3	4	6	25	PTHR12547	CCCH ZINC FINGER/TIS11-RELATED
OG0001197	0	4	18	1	1	1	25	PTHR47967	OS07G0603500 PROTEIN-RELATED
OG0001198	0	3	5	5	7	5	25	PTHR10992	METHYLESTERASE FAMILY MEMBER
OG0001199	0	4	16	2	2	1	25	PTHR10177	CYCLINS
OG0001200	0	1	5	4	5	10	25	PTHR10121	COATOMER SUBUNIT DELTA
OG0001201	0	2	9	1	9	4	25	PTHR42894	N-(5'-PHOSPHORIBOSYL)ANTHRANILATE ISOMERASE	isomerase activity#GO:0016853;catalytic activity#GO:0003824
OG0001202	0	1	2	15	3	4	25	PTHR27005	WALL-ASSOCIATED RECEPTOR KINASE-LIKE 21
OG0001203	0	9	13	2	1	0	25	PTHR31920	B3 DOMAIN-CONTAINING
OG0001204	0	6	10	5	4	0	25	PTHR23155	DISEASE RESISTANCE PROTEIN RP
OG0001205	0	3	9	2	3	8	25	PTHR34271	NUCLEOLAR HISTONE METHYLTRANSFERASE-RELATED PROTEIN
OG0001206	0	1	2	9	12	1	25	PTHR45660	HISTONE-LYSINE N-METHYLTRANSFERASE SETMAR
OG0001207	0	4	7	2	11	1	25	PTHR33913	ALEURONE LAYER MORPHOGENESIS PROTEIN
OG0001208	0	1	9	4	5	6	25	PTHR46651	POLYADENYLATE-BINDING PROTEIN-INTERACTING PROTEIN 7
OG0001209	0	1	2	3	4	15	25	PTHR46634	M REDUCTASE II SUBUNIT GAMMA; PUTATIVE (DUF3741)-RELATED
OG0001210	0	1	10	4	3	7	25	PTHR13793	PHD FINGER PROTEINS
OG0001211	0	0	4	13	6	2	25	PTHR23155	DISEASE RESISTANCE PROTEIN RP
OG0001212	0	0	2	22	0	1	25	PTHR33240	OS08G0508500 PROTEIN
OG0001213	0	0	1	24	0	0	25	PTHR23155	DISEASE RESISTANCE PROTEIN RP
OG0001214	0	0	0	24	1	0	25	PTHR33377	OS10G0134700 PROTEIN-RELATED
OG0001215	0	0	0	22	2	1	25	PTHR27006	PROMASTIGOTE SURFACE ANTIGEN PROTEIN PSA
OG0001217	0	0	0	1	0	24	25	PTHR34395	OS11G0427500 PROTEIN
OG0001218	0	0	0	0	0	25	25	PTHR47127	10A19I.15
OG0001219	0	0	0	0	0	25	25	PTHR13780	AMP-ACTIVATED PROTEIN KINASE; GAMMA REGULATORY SUBUNIT
OG0001220	24	0	0	0	0	0	24	PTHR33830	DEFENSIN-LIKE PROTEIN 184-RELATED
OG0001221	3	2	6	1	3	9	24	PTHR31282	WRKY TRANSCRIPTION FACTOR 21-RELATED
OG0001222	7	2	3	3	4	5	24	PTHR47958	ATP-DEPENDENT RNA HELICASE DBP3
OG0001223	7	3	4	3	3	4	24	PTHR24343	SERINE/THREONINE KINASE
OG0001224	24	0	0	0	0	0	24	PTHR32410	CYSTEINE/HISTIDINE-RICH C1 DOMAIN FAMILY PROTEIN
OG0001225	4	4	7	5	2	2	24	PTHR11206	MULTIDRUG RESISTANCE PROTEIN	transmembrane transporter activity#GO:0022857;transporter activity#GO:0005215
OG0001226	6	3	6	2	2	5	24	PTHR31190	DNA-BINDING DOMAIN
OG0001227	4	4	6	4	3	3	24	PTHR11732	ALDO/KETO REDUCTASE	oxidoreductase activity; acting on the CH-OH group of donors; NAD or NADP as acceptor#GO:0016616
OG0001228	13	2	3	3	2	1	24	PTHR23418	ACIREDUCTONE DIOXYGENASE	oxidoreductase activity; acting on single donors with incorporation of molecular oxygen; incorporation of two atoms of oxygen#GO:0016702;oxidoreductase activity#GO:0016491
OG0001229	5	3	3	3	2	8	24	PTHR31899	BETA-CAROTENE 3-HYDROXYLASE 1; CHLOROPLASTIC	oxidoreductase activity#GO:0016491;monooxygenase activity#GO:0004497
OG0001230	10	1	5	2	2	4	24	PTHR10972	OXYSTEROL-BINDING PROTEIN-RELATED	lipid transporter activity#GO:0005319;sterol binding#GO:0032934
OG0001231	3	2	4	3	5	7	24	PTHR10836	GLYCERALDEHYDE 3-PHOSPHATE DEHYDROGENASE
OG0001232	3	3	6	7	1	4	24	PTHR15592	MATRIN 3/NUCLEAR PROTEIN 220-RELATED	mRNA binding#GO:0003729;heterocyclic compound binding#GO:1901363;organic cyclic compound binding#GO:0097159
OG0001233	24	0	0	0	0	0	24	PTHR32009	TMV RESISTANCE PROTEIN N-LIKE
OG0001234	6	0	11	3	2	2	24	PTHR15893	RIBOSOMAL PROTEIN L27	structural constituent of ribosome#GO:0003735
OG0001235	8	1	1	3	1	10	24	PTHR11863	STEROL DESATURASE
OG0001236	3	3	6	3	3	6	24	PTHR48047	GLYCOSYLTRANSFERASE
OG0001237	3	1	4	3	2	11	24	PTHR47846	OS06G0681300 PROTEIN-RELATED
OG0001238	7	1	3	3	4	6	24	PTHR30519	5-METHYLTETRAHYDROPTEROYLTRIGLUTAMATE--HOMOCYSTEINE METHYLTRANSFERASE
OG0001239	24	0	0	0	0	0	24	PTHR42894	N-(5'-PHOSPHORIBOSYL)ANTHRANILATE ISOMERASE	isomerase activity#GO:0016853;catalytic activity#GO:0003824
OG0001240	6	2	6	2	3	5	24	PTHR11063	GLUTAMATE SEMIALDEHYDE DEHYDROGENASE	oxidoreductase activity#GO:0016491;catalytic activity#GO:0003824
OG0001241	5	3	3	4	4	5	24	PTHR11606	GLUTAMATE DEHYDROGENASE	oxidoreductase activity#GO:0016491;catalytic activity#GO:0003824
OG0001242	5	1	2	7	6	3	24	PTHR34564	PEPTIDYL-PROLYL CIS-TRANS ISOMERASE G
OG0001243	6	1	5	3	4	5	24	PTHR10388	EUKARYOTIC TRANSLATION INITIATION FACTOR SUI1	RNA binding#GO:0003723
OG0001244	4	1	4	4	3	8	24	PTHR24067	UBIQUITIN-CONJUGATING ENZYME E2
OG0001245	24	0	0	0	0	0	24	PTHR13068	CGI-12 PROTEIN-RELATED
OG0001246	4	1	3	2	3	11	24	PTHR30557	THIAMINE BIOSYNTHESIS PROTEIN THIC
OG0001247	3	1	2	4	5	9	24	PTHR21677	CRAMPED PROTEIN	chromatin binding#GO:0003682
OG0001248	5	3	5	3	3	5	24	PTHR11761	50S/60S RIBOSOMAL PROTEIN L14/L23	structural constituent of ribosome#GO:0003735;RNA binding#GO:0003723;heterocyclic compound binding#GO:1901363;rRNA binding#GO:0019843;organic cyclic compound binding#GO:0097159
OG0001249	4	3	5	3	4	5	24	PTHR31662	BNAANNG10740D PROTEIN-RELATED
OG0001250	4	1	7	5	5	2	24	PTHR11097	EXOSOME COMPLEX EXONUCLEASE RIBOSOMAL RNA PROCESSING PROTEIN
OG0001251	4	2	4	4	2	8	24	PTHR16052	UNCHARACTERIZED
OG0001252	14	1	1	1	5	2	24	PTHR33116	REVERSE TRANSCRIPTASE ZINC-BINDING DOMAIN-CONTAINING PROTEIN-RELATED-RELATED
OG0001253	2	0	2	9	2	9	24	PTHR31476	PROTEIN WHAT'S THIS FACTOR 1 HOMOLOG; CHLOROPLASTIC
OG0001254	13	0	0	1	9	1	24	PTHR46083	FAMILY NOT NAMED
OG0001255	2	1	2	4	5	10	24	PTHR13976	HETEROGENEOUS NUCLEAR RIBONUCLEOPROTEIN-RELATED
OG0001256	4	2	2	4	3	9	24	PTHR31722	OS06G0675200 PROTEIN
OG0001257	4	5	6	4	2	3	24	PTHR31561	3-KETOACYL-COA SYNTHASE
OG0001258	6	2	6	4	3	3	24	PTHR10934	60S RIBOSOMAL PROTEIN L18	structural constituent of ribosome#GO:0003735;RNA binding#GO:0003723
OG0001259	3	1	1	4	5	10	24	PTHR46084	PROTEIN MALE DISCOVERER 2
OG0001260	6	3	5	4	3	3	24	PTHR45621	OS01G0588500 PROTEIN-RELATED
OG0001261	4	2	4	3	4	7	24	PTHR45748	1-PHOSPHATIDYLINOSITOL 3-PHOSPHATE 5-KINASE-RELATED
OG0001262	7	3	3	3	2	6	24	PTHR23086	PHOSPHATIDYLINOSITOL-4-PHOSPHATE 5-KINASE
OG0001263	3	1	2	3	4	11	24	PTHR46567	MEDIATOR OF RNA POLYMERASE II TRANSCRIPTION SUBUNIT 12
OG0001264	6	2	5	3	3	5	24	PTHR10687	SECRETORY CARRIER-ASSOCIATED MEMBRANE PROTEIN SCAMP
OG0001265	4	6	5	3	3	3	24	PTHR15907	DUF614 FAMILY PROTEIN-RELATED
OG0001266	7	2	3	3	4	5	24	PTHR28441	PROTEIN FAM91A1
OG0001267	2	2	5	6	7	2	24	PTHR14255	CEREBLON
OG0001268	9	4	4	2	4	1	24	PTHR23079	RNA-DEPENDENT RNA POLYMERASE	catalytic activity; acting on a nucleic acid#GO:0140640;catalytic activity; acting on RNA#GO:0140098;transferase activity#GO:0016740;nucleotidyltransferase activity#GO:0016779
OG0001269	5	1	5	8	4	1	24	PTHR18966	IONOTROPIC GLUTAMATE RECEPTOR
OG0001270	5	1	11	3	2	2	24	PTHR23236	EUKARYOTIC TRANSLATION INITIATION FACTOR 4B/4H
OG0001271	5	1	4	4	3	7	24	PTHR45651	CYCLIC NUCLEOTIDE-GATED ION CHANNEL 15-RELATED-RELATED
OG0001272	6	2	7	2	4	3	24	PTHR18896	PHOSPHOLIPASE D
OG0001273	2	2	3	4	6	7	24	PTHR43671	SERINE/THREONINE-PROTEIN KINASE NEK
OG0001274	4	5	4	3	3	5	24	PTHR22298	ENDO-1;4-BETA-GLUCANASE
OG0001275	4	1	1	2	3	13	24	PTHR45747	HISTONE-LYSINE N-METHYLTRANSFERASE E(Z)
OG0001276	2	2	5	5	5	5	24	PTHR47992	PROTEIN PHOSPHATASE
OG0001277	3	2	8	4	4	3	24	PTHR20934	UNCHARACTERIZED	RNA polymerase II complex binding#GO:0000993;protein binding#GO:0005515;basal RNA polymerase II transcription machinery binding#GO:0001099;RNA polymerase binding#GO:0070063
OG0001278	2	2	7	6	2	5	24	PTHR45811	COPPER TRANSPORT PROTEIN FAMILY-RELATED
OG0001279	6	1	4	4	5	4	24	PTHR12848	REGULATORY-ASSOCIATED PROTEIN OF MTOR	molecular adaptor activity#GO:0060090;protein binding#GO:0005515;binding#GO:0005488;protein-macromolecule adaptor activity#GO:0030674
OG0001280	4	0	4	4	2	10	24	PTHR33373	OS07G0479600 PROTEIN
OG0001281	9	1	1	11	1	1	24	PTHR43596	ADP;ATP CARRIER PROTEIN
OG0001282	3	5	11	2	2	1	24	PTHR16193	UNCHARACTERIZED
OG0001283	2	6	8	2	2	4	24	PTHR31189	OS03G0336100 PROTEIN-RELATED
OG0001284	1	1	2	7	2	11	24	PTHR46192	BROAD-RANGE ACID PHOSPHATASE DET1	phosphatase activity#GO:0016791;phosphoric ester hydrolase activity#GO:0042578
OG0001285	4	2	5	4	5	4	24	PTHR45684	RE74312P	GTPase activity#GO:0003924;catalytic activity#GO:0003824
OG0001286	1	4	4	2	8	5	24	PTHR45794	LEUCYL-TRNA SYNTHETASE	catalytic activity; acting on a nucleic acid#GO:0140640;catalytic activity; acting on RNA#GO:0140098;ligase activity#GO:0016874
OG0001287	1	2	3	6	8	4	24	PTHR43472	PHOSPHORIBOSYLAMINE--GLYCINE LIGASE
OG0001288	5	2	3	6	3	5	24	PTHR11566	DYNAMIN
OG0001289	1	6	10	4	2	1	24	PTHR11802	SERINE PROTEASE FAMILY S10 SERINE CARBOXYPEPTIDASE
OG0001290	4	5	9	2	2	2	24	PTHR31851	FE(2+)/MN(2+) TRANSPORTER PCL1	inorganic molecular entity transmembrane transporter activity#GO:0015318;metal ion transmembrane transporter activity#GO:0046873
OG0001291	4	5	5	2	3	5	24	PTHR31901	GH3 DOMAIN-CONTAINING PROTEIN	ligase activity#GO:0016874;catalytic activity#GO:0003824
OG0001292	1	8	8	2	2	3	24	PTHR12000	HEMOGLOBINASE FAMILY MEMBER	cysteine-type peptidase activity#GO:0008234;peptidase activity#GO:0008233;catalytic activity; acting on a protein#GO:0140096;cysteine-type endopeptidase activity#GO:0004197
OG0001293	3	6	11	1	1	2	24	PTHR33052	DUF4228 DOMAIN PROTEIN-RELATED
OG0001294	1	4	7	3	5	4	24	PTHR10961	PEROXISOMAL SARCOSINE OXIDASE	oxidoreductase activity#GO:0016491;catalytic activity#GO:0003824
OG0001295	2	3	5	4	5	5	24	PTHR11362	PHOSPHATIDYLETHANOLAMINE-BINDING PROTEIN
OG0001296	4	4	6	5	2	3	24	PTHR21022	PREPHENATE DEHYDRATASE P PROTEIN	carbon-oxygen lyase activity#GO:0016835;hydro-lyase activity#GO:0016836
OG0001297	2	1	2	6	6	7	24	PTHR10233	TRANSLATION INITIATION FACTOR EIF-2B
OG0001298	1	1	1	4	5	12	24	PTHR21089	SHIKIMATE DEHYDROGENASE	oxidoreductase activity; acting on the CH-OH group of donors; NAD or NADP as acceptor#GO:0016616
OG0001299	1	1	3	3	3	13	24	PTHR11142	PSEUDOURIDYLATE SYNTHASE	intramolecular transferase activity#GO:0016866;catalytic activity#GO:0003824
OG0001300	2	1	4	9	3	5	24	PTHR10369	60S RIBOSOMAL PROTEIN L36A/L44
OG0001301	1	2	11	1	1	8	24	PTHR46915	UBIQUITIN-LIKE PROTEASE 4-RELATED
OG0001302	2	3	6	2	2	9	24	PTHR44328	GLUTATHIONE S-TRANSFERASE L1
OG0001303	1	2	6	8	5	2	24	PTHR34057	ELONGATION FACTOR
OG0001304	1	2	3	2	3	13	24	PTHR46044	NITRILASE
OG0001305	1	10	10	1	1	1	24	PTHR11746	O-METHYLTRANSFERASE
OG0001306	1	3	10	3	3	4	24	PTHR10799	SNF2/RAD54 HELICASE FAMILY
OG0001307	1	1	0	6	3	13	24	PTHR47122	MYB-LIKE DNA-BINDING DOMAIN CONTAINING PROTEIN; EXPRESSED
OG0001308	3	2	6	4	5	4	24	PTHR10994	RETICULON
OG0001309	2	6	10	1	3	2	24	PTHR33044	BIFUNCTIONAL INHIBITOR/LIPID-TRANSFER PROTEIN/SEED STORAGE 2S ALBUMIN SUPERFAMILY PROTEIN-RELATED
OG0001310	2	5	6	7	2	2	24	PTHR12570	UNCHARACTERIZED
OG0001311	1	18	3	1	1	0	24	PTHR34146	POLYNUCLEOTIDYL TRANSFERASE; RIBONUCLEASE H-LIKE SUPERFAMILY PROTEIN-RELATED
OG0001312	1	1	6	3	2	11	24	PTHR43416	DIHYDROLIPOYLLYSINE-RESIDUE SUCCINYLTRANSFERASE COMPONENT OF 2-OXOGLUTARATE DEHYDROGENASE COMPLEX; MITOCHONDRIAL-RELATED
OG0001313	1	2	10	2	7	2	24	PTHR19444	UNC-93 RELATED
OG0001314	1	4	12	1	3	3	24	PTHR33228	PROTEIN GLUTAMINE DUMPER 4-RELATED
OG0001315	0	5	11	2	2	4	24	PTHR31282	WRKY TRANSCRIPTION FACTOR 21-RELATED
OG0001316	0	2	5	2	8	7	24	PTHR47966	BETA-SITE APP-CLEAVING ENZYME; ISOFORM A-RELATED
OG0001317	0	24	0	0	0	0	24	PTHR33087	OS07G0539200 PROTEIN
OG0001318	0	4	7	2	8	3	24	PTHR47956	CYTOCHROME P450 71B11-RELATED
OG0001319	0	7	10	2	2	3	24	PTHR31692	EXPANSIN-B3
OG0001320	0	1	5	6	4	8	24	PTHR31241	DEHYDRATION-RESPONSIVE ELEMENT-BINDING PROTEIN 2C
OG0001321	0	4	6	13	1	0	24	PTHR33377	OS10G0134700 PROTEIN-RELATED
OG0001322	0	2	22	0	0	0	24	PTHR47165	OS03G0429900 PROTEIN
OG0001323	0	2	3	3	5	11	24	PTHR31384	AUXIN RESPONSE FACTOR 4-RELATED
OG0001324	0	2	4	6	5	7	24	PTHR45967	G-BOX-BINDING FACTOR 3-RELATED
OG0001325	0	5	3	7	7	2	24	PTHR15615	UNCHARACTERIZED
OG0001326	0	2	4	4	4	10	24	PTHR14000	FINGER CCCH DOMAIN PROTEIN; PUTATIVE (DUF3755)-RELATED
OG0001327	0	1	1	14	3	5	24	PTHR42923	PROTOPORPHYRINOGEN OXIDASE	oxidoreductase activity#GO:0016491;catalytic activity#GO:0003824
OG0001328	0	1	3	14	2	4	24	PTHR46128	MITOCHONDRIAL GROUP I INTRON SPLICING FACTOR CCM1
OG0001329	0	1	1	2	2	18	24	PTHR43220	FAMILY NOT NAMED
OG0001330	0	5	14	2	2	1	24	PTHR12203	KDEL LYS-ASP-GLU-LEU CONTAINING - RELATED
OG0001331	0	4	6	3	9	2	24	PTHR48019	SERUM RESPONSE FACTOR HOMOLOG	RNA polymerase II cis-regulatory region sequence-specific DNA binding#GO:0000978;transcription regulator activity#GO:0140110;DNA-binding transcription factor activity; RNA polymerase II-specific#GO:0000981;organic cyclic compound binding#GO:0097159
OG0001332	0	4	5	3	4	8	24	PTHR33077	PROTEIN TIFY 4A-RELATED-RELATED
OG0001333	0	5	7	2	6	4	24	PTHR21596	RIBONUCLEASE P SUBUNIT P38
OG0001334	0	1	6	6	6	5	24	PTHR34224	INTERACTOR OF CONSTITUTIVE ACTIVE ROPS 2; CHLOROPLASTIC-RELATED
OG0001335	0	2	4	2	3	13	24	PTHR32258	PROTEIN NETWORKED 4A
OG0001336	0	2	6	3	7	6	24	PTHR45707	C2 CALCIUM/LIPID-BINDING PLANT PHOSPHORIBOSYLTRANSFERASE FAMILY PROTEIN
OG0001337	0	2	2	2	4	14	24	PTHR12460	CYCLIN-DEPENDENT KINASE INHIBITOR-RELATED PROTEIN
OG0001338	0	1	6	16	1	0	24	PTHR23155	DISEASE RESISTANCE PROTEIN RP
OG0001339	0	1	0	20	3	0	24	PTHR33127	TRANSMEMBRANE PROTEIN
OG0001340	0	2	6	6	2	8	24	PTHR23155	DISEASE RESISTANCE PROTEIN RP
OG0001341	0	9	10	2	2	1	24	PTHR33450	EMB|CAB67623.1-RELATED
OG0001342	0	2	5	4	5	8	24	PTHR33165	F-BOX DOMAIN CONTAINING PROTEIN-LIKE-RELATED
OG0001343	0	2	7	4	3	8	24	PTHR46039	SUCROSE-PHOSPHATE SYNTHASE 3-RELATED
OG0001344	0	2	5	8	5	4	24	PTHR27006	PROMASTIGOTE SURFACE ANTIGEN PROTEIN PSA
OG0001345	0	1	4	2	6	11	24	PTHR23272	BED FINGER-RELATED
OG0001347	0	0	0	0	0	24	24	PTHR35124	CYTOCHROME P450 FAMILY PROTEIN
OG0001349	10	1	4	2	2	4	23	PTHR12357	YTH YT521-B HOMOLOGY DOMAIN-CONTAINING
OG0001350	5	2	3	4	5	4	23	PTHR12461	HYPOXIA-INDUCIBLE FACTOR 1 ALPHA INHIBITOR-RELATED
OG0001351	2	2	3	6	4	6	23	PTHR12654	BILE ACID BETA-GLUCOSIDASE-RELATED
OG0001352	6	3	5	3	2	4	23	PTHR11700	30S RIBOSOMAL PROTEIN S10 FAMILY MEMBER	structural constituent of ribosome#GO:0003735
OG0001353	11	2	3	1	3	3	23	PTHR45646	SERINE/THREONINE-PROTEIN KINASE DOA-RELATED
OG0001354	5	1	2	4	3	8	23	PTHR23012	RING/FYVE/PHD ZINC FINGER DOMAIN-CONTAINING	ubiquitin-protein transferase activity#GO:0004842;catalytic activity; acting on a protein#GO:0140096;ubiquitin-like protein transferase activity#GO:0019787
OG0001355	4	3	6	3	3	4	23	PTHR42938	FORMATE DEHYDROGENASE 1
OG0001356	9	3	5	2	2	2	23	PTHR32044	GLUCOMANNAN 4-BETA-MANNOSYLTRANSFERASE 9
OG0001357	7	2	3	2	2	7	23	PTHR31132	N-LYSINE METHYLTRANSFERASE
OG0001358	6	1	1	5	4	6	23	PTHR12603	CCR4-NOT TRANSCRIPTION COMPLEX RELATED	ubiquitin-protein transferase activity#GO:0004842;catalytic activity; acting on a protein#GO:0140096;ubiquitin-like protein transferase activity#GO:0019787
OG0001359	7	2	3	3	3	5	23	PTHR31351	EXPRESSED PROTEIN
OG0001360	5	2	4	4	5	3	23	PTHR12358	SPHINGOSINE KINASE
OG0001361	2	0	1	1	4	15	23	PTHR12910	NADH-UBIQUINONE OXIDOREDUCTASE SUBUNIT B17.2
OG0001362	3	2	4	2	4	8	23	PTHR23142	UNCHARACTERIZED
OG0001363	4	0	4	7	4	4	23	PTHR22536	LUNG CANCER METASTASIS-RELATED LCMR1 PROTEIN	transcription factor binding#GO:0008134;binding#GO:0005488
OG0001364	4	3	4	5	4	3	23	PTHR11214	BETA-1;3-N-ACETYLGLUCOSAMINYLTRANSFERASE
OG0001365	6	1	1	11	1	3	23	PTHR13286	SAP30	transcription coregulator activity#GO:0003712;transcription regulator activity#GO:0140110
OG0001366	4	1	3	5	5	5	23	PTHR34782	PHOSPHORIBOSYLFORMYLGLYCINAMIDINE SYNTHASE
OG0001367	7	1	2	6	2	5	23	PTHR23402	PROTEASE FAMILY C15 PYROGLUTAMYL-PEPTIDASE I-RELATED
OG0001368	4	1	2	2	1	13	23	PTHR12391	ARP2/3 COMPLEX 21 KD SUBUNIT	actin filament binding#GO:0051015
OG0001369	5	2	3	4	4	5	23	PTHR31301	LOB DOMAIN-CONTAINING PROTEIN 4-RELATED
OG0001370	6	2	3	4	2	6	23	PTHR11875	TESTIS-SPECIFIC Y-ENCODED PROTEIN
OG0001371	14	1	4	1	1	2	23	PTHR10352	EUKARYOTIC TRANSLATION INITIATION FACTOR 3 SUBUNIT G
OG0001372	6	2	2	3	1	9	23	PTHR45614	MYB PROTEIN-RELATED
OG0001373	23	0	0	0	0	0	23	PTHR31920	B3 DOMAIN-CONTAINING
OG0001374	2	2	7	5	3	4	23	PTHR48252	HISTONE DEACETYLASE 2-RELATED
OG0001375	3	1	2	3	2	12	23	PTHR35766	OS08G0543600 PROTEIN
OG0001376	7	1	4	3	3	5	23	PTHR24349	SERINE/THREONINE-PROTEIN KINASE
OG0001377	5	2	4	3	4	5	23	PTHR11406	PHOSPHOGLYCERATE KINASE	ribonucleotide binding#GO:0032553;anion binding#GO:0043168;purine ribonucleoside triphosphate binding#GO:0035639;catalytic activity#GO:0003824;kinase activity#GO:0016301;ATP binding#GO:0005524;organic cyclic compound binding#GO:0097159
OG0001378	7	2	4	3	2	5	23	PTHR46998	WUSCHEL-RELATED HOMEOBOX 11
OG0001379	23	0	0	0	0	0	23	PTHR31293	RNI-LIKE SUPERFAMILY PROTEIN
OG0001380	3	1	3	2	4	10	23	PTHR12281	RP42 RELATED	ubiquitin-like protein conjugating enzyme binding#GO:0044390;protein binding#GO:0005515
OG0001381	2	1	5	1	2	12	23	PTHR33130	PUTATIVE (DUF1639)-RELATED
OG0001382	7	2	3	2	5	4	23	PTHR11679	VESICLE PROTEIN SORTING-ASSOCIATED
OG0001383	12	3	4	1	1	2	23	PTHR31865	OSJNBA0071G03.3 PROTEIN
OG0001384	4	1	2	4	6	6	23	PTHR48006	LEUCINE-RICH REPEAT-CONTAINING PROTEIN DDB_G0281931-RELATED
OG0001385	8	3	6	3	2	1	23	PTHR21669	CAPZ-INTERACTING PROTEIN AND RELATED PROTEINS
OG0001386	6	2	3	2	3	7	23	PTHR48014	SERINE/THREONINE-PROTEIN KINASE FRAY2
OG0001387	5	3	5	2	2	6	23	PTHR33790	OS05G0344200 PROTEIN
OG0001388	3	1	2	2	1	14	23	PTHR33077	PROTEIN TIFY 4A-RELATED-RELATED
OG0001389	6	3	3	2	4	5	23	PTHR31645	OLIGOPEPTIDE TRANSPORTER YGL114W-RELATED
OG0001390	3	1	1	5	1	12	23	PTHR46235	PHD FINGER-CONTAINING PROTEIN DDB_G0268158
OG0001391	4	2	3	6	4	4	23	PTHR47988	SOMATIC EMBRYOGENESIS RECEPTOR KINASE 1
OG0001392	4	3	6	3	4	3	23	PTHR45650	GDSL-LIKE LIPASE/ACYLHYDROLASE-RELATED
OG0001393	5	3	10	1	3	1	23	PTHR11048	PRENYLTRANSFERASES
OG0001394	6	3	4	3	3	4	23	PTHR47988	SOMATIC EMBRYOGENESIS RECEPTOR KINASE 1
OG0001395	5	2	5	2	3	6	23	PTHR11843	40S RIBOSOMAL PROTEIN S12
OG0001396	3	2	3	3	7	5	23	PTHR31072	TRANSCRIPTION FACTOR TCP4-RELATED
OG0001397	5	4	8	1	4	1	23	PTHR31169	OS05G0300700 PROTEIN
OG0001398	3	1	4	8	3	4	23	PTHR12419	OTU DOMAIN CONTAINING PROTEIN	deubiquitinase activity#GO:0101005;thiol-dependent deubiquitinase#GO:0004843;omega peptidase activity#GO:0008242;peptidase activity#GO:0008233;ubiquitin-like protein-specific protease activity#GO:0019783;catalytic activity; acting on a protein#GO:0140096
OG0001399	6	1	4	2	2	8	23	PTHR11758	40S RIBOSOMAL PROTEIN S15A	structural constituent of ribosome#GO:0003735
OG0001400	5	4	5	3	3	3	23	PTHR11726	60S RIBOSOMAL PROTEIN L10	structural constituent of ribosome#GO:0003735
OG0001401	3	1	2	1	3	13	23	PTHR14190	SUPPRESSOR OF ACTIN MUTATIONS 2/VACUOLAR PROTEIN SORTING 52	syntaxin binding#GO:0019905;SNARE binding#GO:0000149
OG0001402	3	2	10	5	1	2	23	PTHR21689	LIN-9	organic cyclic compound binding#GO:0097159;DNA binding#GO:0003677
OG0001403	5	3	5	2	3	5	23	PTHR34464	OS09G0376300 PROTEIN
OG0001404	2	1	2	1	3	14	23	PTHR12812	HEPARAN SULFATE 6-O-SULFOTRANSFERASE 3	sulfotransferase activity#GO:0008146
OG0001405	17	1	2	1	1	1	23	PTHR12835	BIOTIN PROTEIN LIGASE	ligase activity#GO:0016874;catalytic activity; acting on a protein#GO:0140096
OG0001406	4	3	3	3	3	7	23	PTHR47640	TRNA SELENOCYSTEINE 1-ASSOCIATED PROTEIN 1-RELATED-RELATED
OG0001407	3	3	6	4	3	4	23	PTHR10788	TREHALOSE-6-PHOSPHATE SYNTHASE
OG0001408	4	2	10	4	2	1	23	PTHR13774	PHENAZINE BIOSYNTHESIS PROTEIN	isomerase activity#GO:0016853
OG0001409	4	1	4	10	1	3	23	PTHR10910	EUKARYOTE SPECIFIC DSRNA BINDING PROTEIN	adenosine deaminase activity#GO:0004000;RNA binding#GO:0003723;tRNA-specific adenosine deaminase activity#GO:0008251;organic cyclic compound binding#GO:0097159;hydrolase activity#GO:0016787;heterocyclic compound binding#GO:1901363;deaminase activity#GO:0019239;double-stranded RNA binding#GO:0003725
OG0001410	5	4	3	4	4	3	23	PTHR31673	PROTEIN COBRA
OG0001411	5	3	2	2	1	10	23	PTHR43719	TWO-COMPONENT HISTIDINE KINASE
OG0001412	6	1	3	2	4	7	23	PTHR14614	HEPATOCELLULAR CARCINOMA-ASSOCIATED ANTIGEN
OG0001413	2	1	1	2	6	11	23	PTHR12558	CELL DIVISION CYCLE 16;23;27
OG0001414	3	1	3	1	5	10	23	PTHR47157	CHROMODOMAIN-HELICASE-DNA-BINDING PROTEIN 1-LIKE
OG0001415	4	3	4	4	3	5	23	PTHR32096	WRKY TRANSCRIPTION FACTOR 30-RELATED-RELATED
OG0001416	4	2	4	3	2	8	23	PTHR24209	PROTEIN DA1-RELATED 2
OG0001417	2	2	7	9	2	1	23	PTHR14255	CEREBLON
OG0001418	9	1	5	2	2	4	23	PTHR23147	SERINE/ARGININE RICH SPLICING FACTOR
OG0001419	6	3	5	1	2	6	23	PTHR45743	POTASSIUM CHANNEL AKT1
OG0001420	2	1	2	7	1	10	23	PTHR34958	CONDITIONAL LOSS-OF-GROWTH 1
OG0001421	23	0	0	0	0	0	23	PTHR32410	CYSTEINE/HISTIDINE-RICH C1 DOMAIN FAMILY PROTEIN
OG0001422	3	1	2	2	14	1	23	PTHR43539	FLAVIN-BINDING MONOOXYGENASE-LIKE PROTEIN (AFU_ORTHOLOGUE AFUA_4G09220)	nucleoside phosphate binding#GO:1901265;flavin adenine dinucleotide binding#GO:0050660;catalytic activity#GO:0003824;monooxygenase activity#GO:0004497
OG0001423	5	4	2	5	4	3	23	PTHR45801	OS07G0101800 PROTEIN
OG0001424	2	2	7	3	2	7	23	PTHR45848	DUAL SPECIFICITY PROTEIN PHOSPHATASE 12 FAMILY MEMBER
OG0001425	4	1	1	5	6	6	23	PTHR23092	POLY(A) RNA POLYMERASE	adenylyltransferase activity#GO:0070566;mRNA binding#GO:0003729;heterocyclic compound binding#GO:1901363;transferase activity#GO:0016740;polynucleotide adenylyltransferase activity#GO:0004652;catalytic activity#GO:0003824;organic cyclic compound binding#GO:0097159
OG0001426	3	3	3	4	3	7	23	PTHR42785	DNA TOPOISOMERASE; TYPE IA; CORE
OG0001427	3	2	4	4	5	5	23	PTHR44102	PROTEIN NPG1
OG0001428	4	1	2	5	1	10	23	PTHR14449	FANCONI ANEMIA GROUP F PROTEIN FANCF
OG0001429	3	1	8	4	3	4	23	PTHR17204	PRE-MRNA PROCESSING PROTEIN PRP39-RELATED
OG0001430	4	1	3	3	6	6	23	PTHR45657	CRAL-TRIO DOMAIN-CONTAINING PROTEIN YKL091C-RELATED
OG0001431	2	10	4	2	2	3	23	PTHR12266	NA+/CA2+ K+ INDEPENDENT EXCHANGER	ion transmembrane transporter activity#GO:0015075;transporter activity#GO:0005215;cation transmembrane transporter activity#GO:0008324
OG0001432	3	2	3	5	7	3	23	PTHR11909	CASEIN KINASE-RELATED
OG0001433	3	1	3	3	1	12	23	PTHR47717	PEPTIDYL-PROLYL CIS-TRANS ISOMERASE FKBP19; CHLOROPLASTIC
OG0001434	1	5	10	1	2	4	23	PTHR46277	OS03G0850700 PROTEIN
OG0001435	2	4	4	3	4	6	23	PTHR11566	DYNAMIN
OG0001436	1	4	6	6	1	5	23	PTHR11946	VALYL-TRNA SYNTHETASES	catalytic activity; acting on a nucleic acid#GO:0140640;catalytic activity; acting on RNA#GO:0140098;ligase activity#GO:0016874
OG0001437	3	4	4	3	5	4	23	PTHR31301	LOB DOMAIN-CONTAINING PROTEIN 4-RELATED
OG0001438	2	4	8	6	2	1	23	PTHR24296	CYTOCHROME P450
OG0001439	1	2	4	2	5	9	23	PTHR32285	PROTEIN TRICHOME BIREFRINGENCE-LIKE 9-RELATED
OG0001440	1	6	9	6	1	0	23	PTHR46442	DIRIGENT PROTEIN
OG0001441	1	2	4	3	6	7	23	PTHR15454	NISCHARIN RELATED
OG0001442	1	4	9	2	3	4	23	PTHR33021	BLUE COPPER PROTEIN
OG0001443	4	2	6	3	3	5	23	PTHR11835	DECARBOXYLATING DEHYDROGENASES-ISOCITRATE; ISOPROPYLMALATE; TARTRATE	oxidoreductase activity; acting on the CH-OH group of donors; NAD or NADP as acceptor#GO:0016616
OG0001444	2	9	6	1	1	4	23	PTHR46632	E3 UBIQUITIN-PROTEIN LIGASE SINA-LIKE 4
OG0001445	4	6	7	2	2	2	23	PTHR13878	GULONOLACTONE OXIDASE	oxidoreductase activity#GO:0016491;catalytic activity#GO:0003824
OG0001446	1	9	6	3	1	3	23	PTHR48047	GLYCOSYLTRANSFERASE
OG0001447	1	1	2	7	4	8	23	PTHR46694	AT-RICH INTERACTIVE DOMAIN-CONTAINING PROTEIN 4
OG0001448	2	2	3	4	1	11	23	PTHR45662	PHOSPHATIDYLINOSITIDE PHOSPHATASE SAC1	phosphatase activity#GO:0016791
OG0001449	1	3	7	4	3	5	23	PTHR31474	HR-LIKE LESION-INDUCER
OG0001450	1	7	7	4	2	2	23	PTHR33389	FAMILY PROTEIN; PUTATIVE (DUF2921)-RELATED
OG0001451	1	1	4	6	5	6	23	PTHR23336	ZINC FINGER CW-TYPE COILED-COIL DOMAIN PROTEIN 3.
OG0001452	2	3	5	4	3	6	23	PTHR11652	30S RIBOSOMAL PROTEIN S12 FAMILY MEMBER	structural constituent of ribosome#GO:0003735
OG0001453	2	3	4	4	6	4	23	PTHR43895	CALCIUM/CALMODULIN-DEPENDENT PROTEIN KINASE KINASE-RELATED
OG0001454	2	3	4	4	5	5	23	PTHR24349	SERINE/THREONINE-PROTEIN KINASE
OG0001455	2	4	9	2	3	3	23	PTHR33122	LIPID BINDING PROTEIN-RELATED
OG0001456	1	3	3	4	4	8	23	PTHR44191	TRANSCRIPTION FACTOR KUA1
OG0001457	2	2	4	7	3	5	23	PTHR36066	TRANSCRIPTION FACTOR BHLH145
OG0001458	1	4	5	3	7	3	23	PTHR23024	ARYLACETAMIDE DEACETYLASE
OG0001459	2	1	2	2	3	13	23	PTHR16023	TAX1 BINDING PROTEIN-RELATED
OG0001460	2	2	6	2	6	5	23	PTHR10219	GLYCOLIPID TRANSFER PROTEIN-RELATED	phospholipid transporter activity#GO:0005548;anion binding#GO:0043168;ion binding#GO:0043167;phospholipid binding#GO:0005543;lipid transporter activity#GO:0005319;amide binding#GO:0033218
OG0001461	1	2	5	2	9	4	23	PTHR11514	MYC
OG0001462	1	2	6	3	2	9	23	PTHR46782	OS01G0757700 PROTEIN
OG0001463	3	1	4	4	4	7	23	PTHR43895	CALCIUM/CALMODULIN-DEPENDENT PROTEIN KINASE KINASE-RELATED
OG0001464	1	1	9	3	5	4	23	PTHR11236	AMINOBENZOATE/ANTHRANILATE SYNTHASE
OG0001465	1	2	5	2	5	8	23	PTHR47211	TRIHELIX TRANSCRIPTION FACTOR ASR3
OG0001466	1	0	1	1	1	19	23	PTHR42829	NADH-UBIQUINONE OXIDOREDUCTASE CHAIN 5	oxidoreductase activity; acting on NAD(P)H#GO:0016651
OG0001467	0	21	2	0	0	0	23	PTHR43327	STOMATIN-LIKE PROTEIN 2; MITOCHONDRIAL
OG0001468	0	23	0	0	0	0	23	PTHR23002	ZINC FINGER CCHC DOMAIN CONTAINING PROTEIN
OG0001469	0	12	9	1	1	0	23	PTHR33165	F-BOX DOMAIN CONTAINING PROTEIN-LIKE-RELATED
OG0001470	0	23	0	0	0	0	23	PTHR43321	GLUTAMATE DECARBOXYLASE	carboxy-lyase activity#GO:0016831;carbon-carbon lyase activity#GO:0016830;catalytic activity#GO:0003824
OG0001471	0	1	3	7	3	9	23	PTHR16223	TRANSCRIPTION FACTOR BHLH83-RELATED	RNA polymerase II cis-regulatory region sequence-specific DNA binding#GO:0000978;transcription regulator activity#GO:0140110;DNA-binding transcription factor activity; RNA polymerase II-specific#GO:0000981;organic cyclic compound binding#GO:0097159
OG0001472	0	1	2	1	6	13	23	PTHR28637	DNA REPLICATION FACTOR CDT1	enzyme binding#GO:0019899;protein binding#GO:0005515;organic cyclic compound binding#GO:0097159;DNA binding#GO:0003677
OG0001473	0	6	16	0	0	1	23	PTHR31213	FAMILY NOT NAMED
OG0001474	0	1	3	4	3	12	23	PTHR23417	3-DEOXY-D-MANNO-OCTULOSONIC-ACID TRANSFERASE/TRNA GUANINE-N 7 - -METHYLTRANSFERASE	tRNA methyltransferase activity#GO:0008175;catalytic activity; acting on a nucleic acid#GO:0140640;catalytic activity; acting on RNA#GO:0140098;S-adenosylmethionine-dependent methyltransferase activity#GO:0008757;RNA methyltransferase activity#GO:0008173
OG0001475	0	4	6	6	3	4	23	PTHR30540	OSMOTIC STRESS POTASSIUM TRANSPORTER
OG0001476	0	4	6	2	11	0	23	PTHR27005	WALL-ASSOCIATED RECEPTOR KINASE-LIKE 21
OG0001477	0	2	0	21	0	0	23	PTHR10641	MYB FAMILY TRANSCRIPTION FACTOR
OG0001478	0	3	8	3	3	6	23	PTHR34112	C-JUN-AMINO-TERMINAL KINASE-INTERACTING PROTEIN
OG0001479	0	3	6	3	8	3	23	PTHR35119	PROTEIN POLYCHOME
OG0001480	0	1	4	2	1	15	23	PTHR16223	TRANSCRIPTION FACTOR BHLH83-RELATED	RNA polymerase II cis-regulatory region sequence-specific DNA binding#GO:0000978;transcription regulator activity#GO:0140110;DNA-binding transcription factor activity; RNA polymerase II-specific#GO:0000981;organic cyclic compound binding#GO:0097159
OG0001481	0	1	1	14	2	5	23	PTHR46634	M REDUCTASE II SUBUNIT GAMMA; PUTATIVE (DUF3741)-RELATED
OG0001482	0	7	15	1	0	0	23	PTHR11461	SERINE PROTEASE INHIBITOR; SERPIN
OG0001483	0	3	5	12	1	2	23	PTHR31236	BURP DOMAIN PROTEIN USPL1-LIKE
OG0001484	0	5	10	4	2	2	23	PTHR24221	ATP-BINDING CASSETTE SUB-FAMILY B	ATP hydrolysis activity#GO:0016887;nucleoside-triphosphatase activity#GO:0017111;ATP-dependent activity#GO:0140657;transporter activity#GO:0005215;catalytic activity#GO:0003824;active transmembrane transporter activity#GO:0022804
OG0001485	0	2	3	5	4	9	23	PTHR33972	EXPRESSED PROTEIN
OG0001486	0	1	4	8	2	8	23	PTHR45693	TRANSCRIPTION FACTOR TGA9
OG0001487	0	1	4	4	8	6	23	PTHR31734	AUXIN-RESPONSIVE PROTEIN IAA17
OG0001488	0	5	11	3	3	1	23	PTHR47974	OS07G0415500 PROTEIN
OG0001489	0	1	6	6	5	5	23	PTHR11439	GAG-POL-RELATED RETROTRANSPOSON
OG0001490	0	1	20	1	1	0	23	PTHR46116	(E3-INDEPENDENT) E2 UBIQUITIN-CONJUGATING ENZYME
OG0001491	0	1	4	5	3	10	23	PTHR32263	INACTIVE POLY [ADP-RIBOSE] POLYMERASE SRO4-RELATED
OG0001492	0	2	3	5	4	9	23	PTHR11850	HOMEOBOX PROTEIN TRANSCRIPTION FACTORS
OG0001493	0	1	10	11	1	0	23	PTHR48055	LEUCINE-RICH REPEAT RECEPTOR PROTEIN KINASE EMS1
OG0001494	0	1	13	3	1	5	23	PTHR47988	SOMATIC EMBRYOGENESIS RECEPTOR KINASE 1
OG0001495	0	1	2	4	2	14	23	PTHR32370	OS12G0117600 PROTEIN
OG0001496	0	7	10	2	1	3	23	PTHR31642	TRICHOTHECENE 3-O-ACETYLTRANSFERASE	acyltransferase activity; transferring groups other than amino-acyl groups#GO:0016747;acyltransferase activity#GO:0016746
OG0001497	0	1	13	5	1	3	23	PTHR31589	PROTEIN; PUTATIVE (DUF239)-RELATED-RELATED
OG0001498	0	2	7	14	0	0	23	PTHR33144	OS10G0409366 PROTEIN-RELATED
OG0001499	0	1	2	9	10	1	23	PTHR31734	AUXIN-RESPONSIVE PROTEIN IAA17
OG0001500	0	1	4	5	3	10	23	PTHR10492	UNCHARACTERIZED
OG0001501	0	1	4	3	5	10	23	PTHR33384	EXPRESSED PROTEIN
OG0001502	0	0	5	2	3	13	23	PTHR37718	BNAC03G61340D PROTEIN
OG0001504	0	0	0	4	0	19	23	PTHR43748	RIBOSE-5-PHOSPHATE ISOMERASE 3; CHLOROPLASTIC-RELATED
OG0001505	0	0	0	4	11	8	23	PTHR33432	PROTEIN EMSY-LIKE 4
OG0001507	0	0	0	0	23	0	23	PTHR33018	OS10G0338966 PROTEIN-RELATED
OG0001508	0	0	0	0	0	23	23	PTHR34395	OS11G0427500 PROTEIN
OG0001509	0	0	0	0	0	23	23	PTHR43710	2-HYDROXYACYL-COA LYASE
OG0001510	13	2	2	1	2	2	22	PTHR47150	OS12G0169200 PROTEIN
OG0001511	6	1	4	5	4	2	22	PTHR10126	TATA-BOX BINDING PROTEIN
OG0001512	4	2	4	2	4	6	22	PTHR11183	GLYCOGENIN SUBFAMILY MEMBER	transferase activity#GO:0016740;catalytic activity#GO:0003824;glycosyltransferase activity#GO:0016757
OG0001513	13	1	1	2	1	4	22	PTHR13902	SERINE/THREONINE-PROTEIN KINASE WNK WITH NO LYSINE -RELATED
OG0001514	6	1	2	6	1	6	22	PTHR10460	ABL INTERACTOR FAMILY MEMBER
OG0001515	8	1	4	2	3	4	22	PTHR11880	RIBOSOMAL PROTEIN S19P FAMILY MEMBER	structural constituent of ribosome#GO:0003735
OG0001516	2	1	4	6	1	8	22	PTHR36309	RNA-BINDING (RRM/RBD/RNP MOTIFS) FAMILY PROTEIN
OG0001517	11	2	3	2	2	2	22	PTHR24055	MITOGEN-ACTIVATED PROTEIN KINASE	protein serine/threonine kinase activity#GO:0004674;phosphotransferase activity; alcohol group as acceptor#GO:0016773;catalytic activity; acting on a protein#GO:0140096;protein kinase activity#GO:0004672
OG0001518	3	2	4	3	4	6	22	PTHR31384	AUXIN RESPONSE FACTOR 4-RELATED
OG0001519	12	1	2	2	2	3	22	PTHR24223	ATP-BINDING CASSETTE SUB-FAMILY C	ATP hydrolysis activity#GO:0016887;nucleoside-triphosphatase activity#GO:0017111;ATP-dependent activity#GO:0140657;transporter activity#GO:0005215;catalytic activity#GO:0003824;active transmembrane transporter activity#GO:0022804
OG0001520	5	1	2	2	2	10	22	PTHR10903	GTPASE; IMAP FAMILY MEMBER-RELATED
OG0001521	22	0	0	0	0	0	22	PTHR23504	MAJOR FACILITATOR SUPERFAMILY DOMAIN-CONTAINING PROTEIN 10
OG0001522	8	2	3	3	2	4	22	PTHR10906	SECY/SEC61-ALPHA FAMILY MEMBER	protein transmembrane transporter activity#GO:0008320
OG0001523	4	3	2	7	3	3	22	PTHR31344	NUCLEAR PORE COMPLEX PROTEIN NUP205
OG0001524	6	1	3	4	2	6	22	PTHR14154	UPF0041 BRAIN PROTEIN 44-RELATED
OG0001525	4	1	3	3	3	8	22	PTHR34360	OS08G0519400 PROTEIN
OG0001526	5	2	3	2	3	7	22	PTHR12358	SPHINGOSINE KINASE
OG0001527	3	1	8	4	2	4	22	PTHR33676	COLD REGULATED PROTEIN 27
OG0001528	6	1	2	3	3	7	22	PTHR43433	HYDROLASE; ALPHA/BETA FOLD FAMILY PROTEIN
OG0001529	11	1	4	1	2	3	22	PTHR34372	CYTOCHROME C OXIDASE SUBUNIT 5C-2-RELATED
OG0001530	4	1	2	3	10	2	22	PTHR43592	CAAX AMINO TERMINAL PROTEASE
OG0001531	22	0	0	0	0	0	22	PTHR31951	BIFUNCTIONAL INHIBITOR/LIPID-TRANSFER PROTEIN/SEED STORAGE 2S ALBUMIN SUPERFAMILY PROTEIN-RELATED
OG0001532	6	3	5	3	2	3	22	PTHR13462	CALCIUM UNIPORTER PROTEIN; MITOCHONDRIAL	calcium ion transmembrane transporter activity#GO:0015085;cation channel activity#GO:0005261;inorganic molecular entity transmembrane transporter activity#GO:0015318;secondary active transmembrane transporter activity#GO:0015291;calcium channel activity#GO:0005262;ion channel activity#GO:0005216;metal ion transmembrane transporter activity#GO:0046873
OG0001533	12	1	1	4	2	2	22	PTHR48237	GAMMA-TUBULIN COMPLEX COMPONENT
OG0001534	6	0	3	4	6	3	22	PTHR10799	SNF2/RAD54 HELICASE FAMILY
OG0001535	7	2	4	2	2	5	22	PTHR10210	RIBOSE-PHOSPHATE DIPHOSPHOKINASE FAMILY MEMBER	transferase activity; transferring phosphorus-containing groups#GO:0016772;transferase activity#GO:0016740;catalytic activity#GO:0003824
OG0001536	11	0	1	5	4	1	22	PTHR10578	S -2-HYDROXY-ACID OXIDASE-RELATED
OG0001537	1	1	3	4	5	8	22	PTHR11620	60S RIBOSOMAL PROTEIN L23A	structural constituent of ribosome#GO:0003735
OG0001538	3	2	7	2	3	5	22	PTHR35483	NUCLEUSENVELOPE PROTEIN
OG0001539	8	0	2	2	6	4	22	PTHR32467	AP2-LIKE ETHYLENE-RESPONSIVE TRANSCRIPTION FACTOR
OG0001540	6	2	4	2	3	5	22	PTHR31517	FAMILY NOT NAMED
OG0001541	5	3	2	4	4	4	22	PTHR21499	ASPARTATE KINASE
OG0001542	3	1	5	1	1	11	22	PTHR48295	CRANIOFACIAL DEVELOPMENT PROTEIN 1
OG0001543	4	3	6	3	3	3	22	PTHR45648	GDSL LIPASE/ACYLHYDROLASE FAMILY PROTEIN (AFU_ORTHOLOGUE AFUA_4G14700)
OG0001544	2	2	4	7	3	4	22	PTHR36071	DNA DOUBLE-STRAND BREAK REPAIR PROTEIN
OG0001545	7	2	5	5	1	2	22	PTHR31033	PROTEIN; PUTATIVE-RELATED
OG0001546	2	1	3	10	3	3	22	PTHR13036	BETA1;4 MANNOSYLTRANSFERASE	mannosyltransferase activity#GO:0000030;transferase activity#GO:0016740;catalytic activity#GO:0003824;hexosyltransferase activity#GO:0016758
OG0001547	6	1	2	2	8	3	22	PTHR48019	SERUM RESPONSE FACTOR HOMOLOG	RNA polymerase II cis-regulatory region sequence-specific DNA binding#GO:0000978;transcription regulator activity#GO:0140110;DNA-binding transcription factor activity; RNA polymerase II-specific#GO:0000981;organic cyclic compound binding#GO:0097159
OG0001548	2	1	1	14	2	2	22	PTHR10353	GLYCOSYL HYDROLASE	hydrolase activity#GO:0016787;glucosidase activity#GO:0015926
OG0001549	3	3	6	3	3	4	22	PTHR10516	PEPTIDYL-PROLYL CIS-TRANS ISOMERASE
OG0001550	4	1	1	3	3	10	22	PTHR22975	UBIQUITIN SPECIFIC PROTEINASE
OG0001551	1	1	1	5	4	10	22	PTHR46598	BNAC05G43320D PROTEIN
OG0001552	2	3	5	3	3	6	22	PTHR31744	PROTEIN CUP-SHAPED COTYLEDON 2-RELATED
OG0001553	6	1	2	1	1	11	22	PTHR47968	CENTROMERE PROTEIN E
OG0001554	4	1	3	9	1	4	22	PTHR33469	PROTEIN ELF4-LIKE 4
OG0001555	9	2	3	4	2	2	22	PTHR10501	U1 SMALL NUCLEAR RIBONUCLEOPROTEIN A/U2 SMALL NUCLEAR RIBONUCLEOPROTEIN B	RNA binding#GO:0003723;heterocyclic compound binding#GO:1901363;organic cyclic compound binding#GO:0097159
OG0001556	22	0	0	0	0	0	22	PTHR48061	LEUCINE-RICH REPEAT RECEPTOR PROTEIN KINASE EMS1-LIKE-RELATED
OG0001557	5	2	7	1	2	5	22	PTHR32295	IQ-DOMAIN 5-RELATED
OG0001558	4	2	3	2	3	8	22	PTHR46422	SERINE/THREONINE-PROTEIN PHOSPHATASE BSL3
OG0001559	4	1	4	3	3	7	22	PTHR43220	FAMILY NOT NAMED
OG0001560	4	1	1	1	1	14	22	PTHR46369	PROTEIN CELLULOSE SYNTHASE INTERACTIVE 1
OG0001561	6	1	1	2	2	10	22	PTHR47325	HISTONE-LYSINE N-METHYLTRANSFERASE SUVR5
OG0001562	5	1	5	3	3	5	22	PTHR47284	FATTY-ACID-BINDING PROTEIN 2
OG0001563	2	1	14	1	3	1	22	PTHR47543	OS08G0169600 PROTEIN
OG0001564	4	3	5	2	3	5	22	PTHR10666	UBIQUITIN
OG0001565	2	1	2	2	3	12	22	PTHR13742	RETINOBLASTOMA-ASSOCIATED PROTEIN RB -RELATED	double-stranded DNA binding#GO:0003690;RNA polymerase II transcription regulatory region sequence-specific DNA binding#GO:0000977
OG0001566	3	1	3	11	2	2	22	PTHR33827	PROTEIN SAWADEE HOMEODOMAIN HOMOLOG 2
OG0001567	5	2	6	2	3	4	22	PTHR14744	N-ALPHA-ACETYLTRANSFERASE 60	histone acetyltransferase activity#GO:0004402;peptide alpha-N-acetyltransferase activity#GO:0004596;peptide N-acetyltransferase activity#GO:0034212;catalytic activity; acting on a protein#GO:0140096
OG0001568	3	2	2	3	4	8	22	PTHR11938	FAD NADPH DEHYDROGENASE/OXIDOREDUCTASE	oxidoreductase activity#GO:0016491;catalytic activity#GO:0003824
OG0001569	5	2	4	3	5	3	22	PTHR45647	OS02G0152300 PROTEIN
OG0001570	7	2	4	2	2	5	22	PTHR10177	CYCLINS
OG0001571	4	3	7	4	3	1	22	PTHR10638	COPPER AMINE OXIDASE
OG0001572	3	2	4	6	3	4	22	PTHR13301	X-BOX TRANSCRIPTION FACTOR-RELATED
OG0001573	6	1	1	5	3	6	22	PTHR48013	DUAL SPECIFICITY MITOGEN-ACTIVATED PROTEIN KINASE KINASE 5-RELATED	phosphotransferase activity; alcohol group as acceptor#GO:0016773;catalytic activity; acting on a protein#GO:0140096;protein kinase activity#GO:0004672
OG0001574	4	2	6	5	2	3	22	PTHR19305	SYNAPTOSOMAL ASSOCIATED PROTEIN
OG0001575	2	1	8	5	1	5	22	PTHR47926	PENTATRICOPEPTIDE REPEAT-CONTAINING PROTEIN
OG0001576	3	2	5	3	3	6	22	PTHR13516	RIBONUCLEASE P SUBUNIT P25
OG0001577	5	1	5	1	9	1	22	PTHR31651	FAMILY NOT NAMED
OG0001578	3	1	4	4	5	5	22	PTHR31250	IQ DOMAIN-CONTAINING PROTEIN IQM3
OG0001579	9	1	3	1	1	7	22	PTHR10383	SERINE INCORPORATOR
OG0001580	3	1	2	5	3	8	22	PTHR37079	SERINE/THREONINE-PROTEIN KINASE ATM
OG0001581	7	1	2	7	1	4	22	PTHR10288	KH DOMAIN CONTAINING RNA BINDING PROTEIN	mRNA binding#GO:0003729;organic cyclic compound binding#GO:0097159
OG0001582	4	3	9	2	3	1	22	PTHR31929	SAUR-LIKE AUXIN-RESPONSIVE PROTEIN FAMILY-RELATED
OG0001583	7	1	5	1	1	7	22	PTHR35471	OS07G0223700 PROTEIN
OG0001584	2	1	1	2	1	15	22	PTHR21181	FAMILY NOT NAMED
OG0001585	3	1	4	3	3	8	22	PTHR11863	STEROL DESATURASE
OG0001586	3	1	2	4	2	10	22	PTHR47337	TETRATRICOPEPTIDE REPEAT (TPR)-LIKE SUPERFAMILY PROTEIN
OG0001587	4	3	4	4	3	4	22	PTHR11822	NADP-SPECIFIC ISOCITRATE DEHYDROGENASE
OG0001588	2	2	3	3	8	4	22	PTHR33305	ETHYLENE INSENSITIVE 3-LIKE 2 PROTEIN
OG0001589	5	2	5	4	4	2	22	PTHR11727	DIMETHYLADENOSINE TRANSFERASE	catalytic activity; acting on a nucleic acid#GO:0140640;N-methyltransferase activity#GO:0008170;transferase activity; transferring one-carbon groups#GO:0016741;rRNA (adenine) methyltransferase activity#GO:0016433;S-adenosylmethionine-dependent methyltransferase activity#GO:0008757;RNA methyltransferase activity#GO:0008173
OG0001590	2	2	3	3	3	9	22	PTHR31744	PROTEIN CUP-SHAPED COTYLEDON 2-RELATED
OG0001591	4	4	5	3	2	4	22	PTHR11827	SOLUTE CARRIER FAMILY 12; CATION COTRANSPORTERS
OG0001592	5	0	4	7	1	5	22	PTHR12632	TRANSCRIPTION FACTOR NF-Y ALPHA-RELATED	RNA polymerase II cis-regulatory region sequence-specific DNA binding#GO:0000978;transcription regulator activity#GO:0140110;DNA-binding transcription factor activity; RNA polymerase II-specific#GO:0000981;organic cyclic compound binding#GO:0097159
OG0001593	4	3	3	4	4	4	22	PTHR34119	HYDROXYPROLINE-RICH GLYCOPROTEIN-LIKE
OG0001594	7	3	3	3	2	4	22	PTHR34953	ALPHA/BETA HYDROLASE RELATED PROTEIN
OG0001595	7	1	2	2	1	9	22	PTHR11739	CITRATE SYNTHASE	acyltransferase activity#GO:0016746
OG0001596	5	2	3	3	2	7	22	PTHR11510	MYO-INOSITOL-1 PHOSPHATE SYNTHASE	isomerase activity#GO:0016853
OG0001597	6	1	2	2	2	9	22	PTHR13230	GENERAL TRANSCRIPTION FACTOR IIIC; POLYPEPTIDE 5
OG0001598	4	1	6	4	3	4	22	PTHR23511	SYNAPTIC VESICLE GLYCOPROTEIN 2
OG0001599	3	1	3	4	7	4	22	PTHR20938	UNCHARACTERIZED
OG0001600	2	2	5	3	4	6	22	PTHR46286	VIN3-LIKE PROTEIN 2-RELATED
OG0001601	4	1	5	4	3	5	22	PTHR22890	UNCHARACTERIZED
OG0001602	3	4	8	2	2	3	22	PTHR11206	MULTIDRUG RESISTANCE PROTEIN	transmembrane transporter activity#GO:0022857;transporter activity#GO:0005215
OG0001603	9	2	4	2	2	3	22	PTHR43511	FAMILY NOT NAMED
OG0001604	3	2	6	3	2	6	22	PTHR45979	PAP/OAS1 SUBSTRATE-BINDING DOMAIN SUPERFAMILY
OG0001605	4	1	3	4	4	6	22	PTHR10644	DNA REPAIR/RNA PROCESSING CPSF FAMILY
OG0001606	3	2	9	3	2	3	22	PTHR22883	ZINC FINGER DHHC DOMAIN CONTAINING PROTEIN	palmitoyltransferase activity#GO:0016409;catalytic activity; acting on a protein#GO:0140096
OG0001607	2	1	1	12	1	5	22	PTHR10795	PROPROTEIN CONVERTASE SUBTILISIN/KEXIN
OG0001608	3	3	7	5	2	2	22	PTHR10791	RAG1-ACTIVATING PROTEIN 1
OG0001609	5	1	2	2	5	7	22	PTHR47210	MEDIATOR OF RNA POLYMERASE II TRANSCRIPTION SUBUNIT 26C-RELATED
OG0001610	5	3	5	3	3	3	22	PTHR21136	SNARE PROTEINS
OG0001611	2	1	1	6	5	7	22	PTHR31269	S-TYPE ANION CHANNEL SLAH3
OG0001612	3	3	8	3	2	3	22	PTHR31204	SIGMA INTRACELLULAR RECEPTOR 2
OG0001613	2	2	3	4	3	8	22	PTHR24186	PROTEIN PHOSPHATASE 1 REGULATORY SUBUNIT	phosphatase activity#GO:0016791;protein phosphatase 1 binding#GO:0008157;protein phosphatase binding#GO:0019903;catalytic activity; acting on a protein#GO:0140096;phosphoprotein phosphatase activity#GO:0004721;protein phosphatase regulator activity#GO:0019888
OG0001614	1	1	6	9	2	3	22	PTHR45837	VESICLE-TRAFFICKING PROTEIN SEC22B	protein binding#GO:0005515;SNAP receptor activity#GO:0005484
OG0001615	3	4	7	3	2	3	22	PTHR47990	2-OXOGLUTARATE (2OG) AND FE(II)-DEPENDENT OXYGENASE SUPERFAMILY PROTEIN-RELATED	oxidoreductase activity#GO:0016491;catalytic activity#GO:0003824
OG0001616	1	1	2	2	1	15	22	PTHR13815	GOLGIN-84
OG0001617	1	3	8	3	3	4	22	PTHR31376	OS09G0467300 PROTEIN-RELATED
OG0001618	1	1	2	1	3	14	22	PTHR12956	ALKALINE CERAMIDASE-RELATED
OG0001619	2	1	5	8	2	4	22	PTHR15818	G PATCH AND KOW-CONTAINING
OG0001620	5	3	3	3	4	4	22	PTHR44307	PHOSPHOETHANOLAMINE METHYLTRANSFERASE
OG0001621	2	5	3	6	2	4	22	PTHR32295	IQ-DOMAIN 5-RELATED
OG0001622	2	2	5	2	4	7	22	PTHR23500	SOLUTE CARRIER FAMILY 2; FACILITATED GLUCOSE TRANSPORTER
OG0001623	4	2	4	4	3	5	22	PTHR11132	SOLUTE CARRIER FAMILY 35
OG0001624	1	2	4	4	3	8	22	PTHR10751	GUANYLATE BINDING PROTEIN	GTPase activity#GO:0003924;pyrophosphatase activity#GO:0016462;ribonucleotide binding#GO:0032553;guanyl nucleotide binding#GO:0019001;nucleoside phosphate binding#GO:1901265;hydrolase activity; acting on acid anhydrides#GO:0016817;anion binding#GO:0043168;GTP binding#GO:0005525
OG0001625	2	4	7	2	2	5	22	PTHR11413	CYSTATIN FAMILY MEMBER
OG0001626	4	3	7	2	1	5	22	PTHR13935	ACHAETE-SCUTE TRANSCRIPTION FACTOR-RELATED	transcription regulator activity#GO:0140110;RNA polymerase II transcription regulatory region sequence-specific DNA binding#GO:0000977;DNA-binding transcription factor activity; RNA polymerase II-specific#GO:0000981;organic cyclic compound binding#GO:0097159
OG0001627	2	2	9	3	1	5	22	PTHR21659	HYDROPHOBIC PROTEIN RCI2 LOW TEMPERATURE AND SALT RESPONSIVE PROTEIN LTI6 -RELATED
OG0001628	1	2	7	3	2	7	22	PTHR22811	TRANSMEMBRANE EMP24 DOMAIN-CONTAINING PROTEIN
OG0001629	2	2	13	1	1	3	22	PTHR14398	RNA RECOGNITION RRM/RNP DOMAIN	RNA binding#GO:0003723;heterocyclic compound binding#GO:1901363;organic cyclic compound binding#GO:0097159
OG0001630	2	2	6	2	3	7	22	PTHR22957	TBC1 DOMAIN FAMILY MEMBER GTPASE-ACTIVATING PROTEIN
OG0001631	2	1	4	3	7	5	22	PTHR11247	PALMITOYL-PROTEIN THIOESTERASE/DOLICHYLDIPHOSPHATASE 1	hydrolase activity#GO:0016787;catalytic activity#GO:0003824
OG0001632	2	1	2	1	2	14	22	PTHR10293	GLUTAREDOXIN FAMILY MEMBER
OG0001633	2	2	5	2	2	9	22	PTHR11847	RIBOSOMAL PROTEIN L15	structural constituent of ribosome#GO:0003735;heterocyclic compound binding#GO:1901363;RNA binding#GO:0003723;organic cyclic compound binding#GO:0097159
OG0001634	3	8	7	1	1	2	22	PTHR13946	DNA-DIRECTED RNA POLYMERASE I;II;III	catalytic activity; acting on a nucleic acid#GO:0140640;DNA-directed 5'-3' RNA polymerase activity#GO:0003899
OG0001635	1	3	6	3	3	6	22	PTHR31734	AUXIN-RESPONSIVE PROTEIN IAA17
OG0001636	2	1	2	3	3	11	22	PTHR13710	DNA HELICASE RECQ FAMILY MEMBER	catalytic activity; acting on a nucleic acid#GO:0140640;3'-5' DNA helicase activity#GO:0043138;ATP hydrolysis activity#GO:0016887;nucleoside-triphosphatase activity#GO:0017111
OG0001637	3	2	2	3	2	10	22	PTHR47992	PROTEIN PHOSPHATASE
OG0001638	2	2	4	3	3	8	22	PTHR16047	RFWD3 PROTEIN	ubiquitin-like protein ligase activity#GO:0061659;catalytic activity; acting on a protein#GO:0140096;ubiquitin-like protein transferase activity#GO:0019787;ubiquitin protein ligase activity#GO:0061630
OG0001639	1	2	5	1	4	9	22	PTHR36064	EMBRYO DEFECTIVE 2735
OG0001640	2	4	7	3	2	4	22	PTHR31388	PEROXIDASE 72-RELATED
OG0001641	2	1	3	4	7	5	22	PTHR46093	ACYL-COA-BINDING DOMAIN-CONTAINING PROTEIN 5
OG0001642	1	1	5	2	8	5	22	PTHR24055	MITOGEN-ACTIVATED PROTEIN KINASE	protein serine/threonine kinase activity#GO:0004674;phosphotransferase activity; alcohol group as acceptor#GO:0016773;catalytic activity; acting on a protein#GO:0140096;protein kinase activity#GO:0004672
OG0001643	1	3	8	7	1	2	22	PTHR47283	ENT-KAURENE OXIDASE; CHLOROPLASTIC	catalytic activity#GO:0003824;monooxygenase activity#GO:0004497;oxidoreductase activity; acting on paired donors; with incorporation or reduction of molecular oxygen; NAD(P)H as one donor; and incorporation of one atom of oxygen#GO:0016709
OG0001644	1	2	3	2	11	3	22	PTHR27000	LEUCINE-RICH REPEAT RECEPTOR-LIKE PROTEIN KINASE FAMILY PROTEIN-RELATED
OG0001645	2	6	9	2	2	1	22	PTHR31373	OS06G0652100 PROTEIN
OG0001646	2	2	9	5	2	2	22	PTHR45909	ADP-RIBOSYLATION FACTOR-RELATED PROTEIN 1
OG0001647	1	2	4	2	8	5	22	PTHR45950	HOMEOBOX-LEUCINE ZIPPER PROTEIN ATHB-14
OG0001648	6	2	3	4	2	5	22	PTHR31301	LOB DOMAIN-CONTAINING PROTEIN 4-RELATED
OG0001649	1	1	1	3	2	14	22	PTHR32343	SERINE/ARGININE-RICH SPLICING FACTOR
OG0001650	2	3	6	4	3	4	22	PTHR31947	DNA/RNA-BINDING PROTEIN ALBA 3	RNA binding#GO:0003723;heterocyclic compound binding#GO:1901363;organic cyclic compound binding#GO:0097159
OG0001651	1	2	4	6	5	4	22	PTHR10291	DEHYDRODOLICHYL DIPHOSPHATE SYNTHASE FAMILY MEMBER	prenyltransferase activity#GO:0004659
OG0001652	1	2	8	2	3	6	22	PTHR48034	TRANSFORMER-2 SEX-DETERMINING PROTEIN-RELATED
OG0001653	2	1	3	12	3	1	22	PTHR24115	KINESIN-RELATED
OG0001654	1	2	3	5	4	7	22	PTHR11455	CRYPTOCHROME	flavin adenine dinucleotide binding#GO:0050660;nucleotide binding#GO:0000166;anion binding#GO:0043168;organic cyclic compound binding#GO:0097159;DNA binding#GO:0003677
OG0001655	1	1	2	1	16	1	22	PTHR11877	HYDROXYMETHYLGLUTARYL-COA SYNTHASE	acyltransferase activity; transferring groups other than amino-acyl groups#GO:0016747;acyltransferase activity#GO:0016746
OG0001656	1	2	8	2	1	8	22	PTHR23140	RNA PROCESSING PROTEIN LD23810P	nucleic acid binding#GO:0003676;RNA binding#GO:0003723;organic cyclic compound binding#GO:0097159
OG0001657	0	5	7	10	0	0	22	PTHR27005	WALL-ASSOCIATED RECEPTOR KINASE-LIKE 21
OG0001658	0	13	9	0	0	0	22	PTHR34222	GAG_PRE-INTEGRS DOMAIN-CONTAINING PROTEIN
OG0001659	0	22	0	0	0	0	22	PTHR33326	OS05G0543800 PROTEIN
OG0001660	0	22	0	0	0	0	22	PTHR12299	HYALURONIC ACID-BINDING PROTEIN 4	nucleic acid binding#GO:0003676;RNA binding#GO:0003723;organic cyclic compound binding#GO:0097159
OG0001661	0	21	0	1	0	0	22	PTHR42648	TRANSPOSASE; PUTATIVE-RELATED
OG0001662	0	21	1	0	0	0	22	PTHR34538	EXPRESSED PROTEIN
OG0001663	0	3	7	9	1	2	22	PTHR33543	METALLOTHIONEIN-LIKE PROTEIN 2A
OG0001664	0	3	4	2	3	10	22	PTHR23012	RING/FYVE/PHD ZINC FINGER DOMAIN-CONTAINING	ubiquitin-protein transferase activity#GO:0004842;catalytic activity; acting on a protein#GO:0140096;ubiquitin-like protein transferase activity#GO:0019787
OG0001665	0	2	7	5	5	3	22	PTHR31325	OS01G0798800 PROTEIN-RELATED
OG0001666	0	3	7	2	9	1	22	PTHR27000	LEUCINE-RICH REPEAT RECEPTOR-LIKE PROTEIN KINASE FAMILY PROTEIN-RELATED
OG0001667	0	21	0	1	0	0	22	PTHR32077	FASCICLIN-LIKE ARABINOGALACTAN PROTEIN
OG0001668	0	1	3	4	4	10	22	PTHR12436	80 KDA MCM3-ASSOCIATED PROTEIN
OG0001669	0	3	5	1	1	12	22	PTHR22891	EUKARYOTIC TRANSLATION INITIATION FACTOR 2C
OG0001670	0	10	9	1	1	1	22	PTHR31048	OS03G0233200 PROTEIN
OG0001671	0	9	7	3	2	1	22	PTHR11877	HYDROXYMETHYLGLUTARYL-COA SYNTHASE	acyltransferase activity; transferring groups other than amino-acyl groups#GO:0016747;acyltransferase activity#GO:0016746
OG0001672	0	1	4	2	3	12	22	PTHR28532	GEO13458P1
OG0001673	0	6	11	1	2	2	22	PTHR46539	E3 UBIQUITIN-PROTEIN LIGASE ATL42
OG0001674	0	1	2	17	1	1	22	PTHR11783	SULFOTRANSFERASE SULT	sulfotransferase activity#GO:0008146
OG0001675	0	1	7	6	7	1	22	PTHR33065	OS07G0486400 PROTEIN
OG0001676	0	11	9	0	2	0	22	PTHR22770	UBIQUITIN CONJUGATING ENZYME 7 INTERACTING PROTEIN-RELATED
OG0001677	0	5	10	1	4	2	22	PTHR47976	G-TYPE LECTIN S-RECEPTOR-LIKE SERINE/THREONINE-PROTEIN KINASE SD2-5
OG0001678	0	9	11	2	0	0	22	PTHR46610	OS05G0181300 PROTEIN
OG0001679	0	1	10	3	3	5	22	PTHR22937	E3 UBIQUITIN-PROTEIN LIGASE RNF165	ubiquitin-like protein ligase activity#GO:0061659;catalytic activity; acting on a protein#GO:0140096;ubiquitin-like protein transferase activity#GO:0019787;ubiquitin protein ligase activity#GO:0061630
OG0001680	0	1	3	3	7	8	22	PTHR32444	BULB-TYPE LECTIN DOMAIN-CONTAINING PROTEIN
OG0001681	0	1	4	1	8	8	22	PTHR45614	MYB PROTEIN-RELATED
OG0001682	0	6	10	3	1	2	22	PTHR11945	MADS BOX PROTEIN	RNA polymerase II cis-regulatory region sequence-specific DNA binding#GO:0000978;transcription regulator activity#GO:0140110;DNA-binding transcription factor activity; RNA polymerase II-specific#GO:0000981;organic cyclic compound binding#GO:0097159
OG0001683	0	6	10	2	1	3	22	PTHR33543	METALLOTHIONEIN-LIKE PROTEIN 2A
OG0001684	0	7	7	2	3	3	22	PTHR10353	GLYCOSYL HYDROLASE	hydrolase activity#GO:0016787;glucosidase activity#GO:0015926
OG0001685	0	1	1	17	2	1	22	PTHR47992	PROTEIN PHOSPHATASE
OG0001686	0	4	7	1	7	3	22	PTHR31213	FAMILY NOT NAMED
OG0001687	0	1	3	0	1	17	22	PTHR46872	DNA BINDING PROTEIN
OG0001688	0	2	2	9	9	0	22	PTHR34145	OS02G0105600 PROTEIN
OG0001689	0	1	2	2	2	15	22	PTHR46986	ENDORIBONUCLEASE YBEY; CHLOROPLASTIC
OG0001690	0	3	4	2	2	11	22	PTHR31374	AUXIN-INDUCED PROTEIN-LIKE-RELATED
OG0001691	0	1	2	8	11	0	22	PTHR34145	OS02G0105600 PROTEIN
OG0001692	0	6	7	2	4	3	22	PTHR31235	PEROXIDASE 25-RELATED	oxidoreductase activity#GO:0016491;catalytic activity#GO:0003824
OG0001693	0	1	0	9	5	7	22	PTHR47932	ATPASE EXPRESSION PROTEIN 3
OG0001694	0	1	0	21	0	0	22	PTHR33026	OS06G0360600 PROTEIN
OG0001695	0	0	1	2	19	0	22	PTHR47266	ENDONUCLEASE-RELATED
OG0001696	0	0	2	8	6	6	22	PTHR13360	ACTIVATING SIGNAL COINTEGRATOR 1 COMPLEX SUBUNIT 1
OG0001697	0	0	4	4	6	8	22	PTHR10631	N 2 ;N 2 -DIMETHYLGUANOSINE TRNA METHYLTRANSFERASE	tRNA methyltransferase activity#GO:0008175;catalytic activity; acting on a nucleic acid#GO:0140640;catalytic activity; acting on RNA#GO:0140098;N-methyltransferase activity#GO:0008170;S-adenosylmethionine-dependent methyltransferase activity#GO:0008757;RNA methyltransferase activity#GO:0008173
OG0001698	0	0	1	4	5	12	22	PTHR33385	PROTEIN XRI1
OG0001699	0	0	0	1	0	21	22	PTHR47127	10A19I.15
OG0001700	0	0	0	10	9	3	22	PTHR44947	OS05G0501001 PROTEIN
OG0001701	0	0	0	22	0	0	22	PTHR45786	DNA BINDING PROTEIN-LIKE
OG0001702	0	0	0	22	0	0	22	PTHR31973	POLYPROTEIN; PUTATIVE-RELATED
OG0001703	0	0	0	0	22	0	22	PTHR48125	LP07818P1
OG0001704	0	0	0	0	10	12	22	PTHR11071	PEPTIDYL-PROLYL CIS-TRANS ISOMERASE
OG0001707	0	0	0	0	0	22	22	PTHR46934	MYB_DNA-BIND_3 DOMAIN-CONTAINING PROTEIN-RELATED
OG0001708	0	0	0	0	0	22	22	PTHR23430	HISTONE H2A	heterocyclic compound binding#GO:1901363;organic cyclic compound binding#GO:0097159;DNA binding#GO:0003677
OG0001709	0	0	0	0	0	22	22	PTHR45707	C2 CALCIUM/LIPID-BINDING PLANT PHOSPHORIBOSYLTRANSFERASE FAMILY PROTEIN
OG0001710	10	2	2	2	2	3	21	PTHR31356	THYLAKOID LUMENAL 29 KDA PROTEIN; CHLOROPLASTIC-RELATED
OG0001711	7	2	6	1	2	3	21	PTHR21162	P53 AND DNA DAMAGE-REGULATED PROTEIN
OG0001712	6	1	3	1	3	7	21	PTHR31197	OS01G0612600 PROTEIN
OG0001713	5	3	4	6	1	2	21	PTHR21227	TRNA-SPLICING ENDONUCLEASE SUBUNIT SEN2	endoribonuclease activity#GO:0004521
OG0001714	5	2	4	2	2	6	21	PTHR31692	EXPANSIN-B3
OG0001715	5	3	3	3	3	4	21	PTHR10114	60S RIBOSOMAL PROTEIN L36	structural constituent of ribosome#GO:0003735
OG0001716	3	2	6	2	5	3	21	PTHR23198	NUCLEOPORIN
OG0001717	8	2	2	2	3	4	21	PTHR46261	HIGH MOBILITY GROUP B PROTEIN 4-RELATED
OG0001718	6	2	5	2	3	3	21	PTHR11926	GLUCOSYL/GLUCURONOSYL TRANSFERASES
OG0001719	5	3	5	2	2	4	21	PTHR47981	RAB FAMILY
OG0001720	3	3	5	2	3	5	21	PTHR11489	40S RIBOSOMAL PROTEIN SA	structural constituent of ribosome#GO:0003735
OG0001721	5	2	5	2	3	4	21	PTHR11627	FRUCTOSE-BISPHOSPHATE ALDOLASE
OG0001722	8	1	1	4	2	5	21	PTHR31807	AUGMIN FAMILY MEMBER
OG0001723	2	2	3	2	2	10	21	PTHR12001	GERANYLGERANYL PYROPHOSPHATE SYNTHASE	prenyltransferase activity#GO:0004659
OG0001724	4	2	2	6	4	3	21	PTHR45631	OS07G0107800 PROTEIN-RELATED
OG0001725	6	2	3	3	3	4	21	PTHR11728	GLYCEROL-3-PHOSPHATE DEHYDROGENASE
OG0001726	6	1	3	4	3	4	21	PTHR21245	HETEROGENEOUS NUCLEAR RIBONUCLEOPROTEIN	nucleic acid binding#GO:0003676;RNA binding#GO:0003723;organic cyclic compound binding#GO:0097159
OG0001727	21	0	0	0	0	0	21	PTHR47746	ZF-RVT DOMAIN-CONTAINING PROTEIN
OG0001728	6	1	2	3	2	7	21	PTHR10972	OXYSTEROL-BINDING PROTEIN-RELATED	lipid transporter activity#GO:0005319;sterol binding#GO:0032934
OG0001729	2	2	4	4	6	3	21	PTHR11136	FOLYLPOLYGLUTAMATE SYNTHASE-RELATED	ligase activity#GO:0016874
OG0001730	2	3	2	1	1	12	21	PTHR46737	OS02G0827600 PROTEIN
OG0001731	9	1	1	1	1	8	21	PTHR48145	NUCLEAR ENVELOPE-ASSOCIATED PROTEIN 1
OG0001732	6	1	3	2	3	6	21	PTHR22874	ACTIVATING MOLECULE IN BECN1-REGULATED AUTOPHAGY PROTEIN 1
OG0001733	3	1	2	2	3	10	21	PTHR22807	NOP2 YEAST -RELATED NOL1/NOP2/FMU SUN DOMAIN-CONTAINING
OG0001734	4	1	3	3	4	6	21	PTHR10634	AN1-TYPE ZINC FINGER PROTEIN
OG0001735	7	2	2	4	3	3	21	PTHR31032	PGR5-LIKE PROTEIN 1B; CHLOROPLASTIC
OG0001736	4	0	3	4	8	2	21	PTHR45666	TYPE IV INOSITOL POLYPHOSPHATE 5-PHOSPHATASE 9	phosphatase activity#GO:0016791
OG0001737	4	2	4	3	5	3	21	PTHR24067	UBIQUITIN-CONJUGATING ENZYME E2
OG0001738	8	3	3	3	2	2	21	PTHR11206	MULTIDRUG RESISTANCE PROTEIN	transmembrane transporter activity#GO:0022857;transporter activity#GO:0005215
OG0001739	2	3	6	3	2	5	21	PTHR12832	TESTIS-SPECIFIC PROTEIN PBS13 T-COMPLEX 11
OG0001740	4	4	4	2	3	4	21	PTHR33321	FAMILY NOT NAMED
OG0001741	4	2	5	3	4	3	21	PTHR10231	NUCLEOTIDE-SUGAR TRANSMEMBRANE TRANSPORTER
OG0001742	9	1	2	1	2	6	21	PTHR36048	RIBOSOME MATURATION FACTOR
OG0001743	5	1	2	1	1	11	21	PTHR11669	REPLICATION FACTOR C / DNA POLYMERASE III GAMMA-TAU SUBUNIT
OG0001744	21	0	0	0	0	0	21	PTHR11945	MADS BOX PROTEIN	RNA polymerase II cis-regulatory region sequence-specific DNA binding#GO:0000978;transcription regulator activity#GO:0140110;DNA-binding transcription factor activity; RNA polymerase II-specific#GO:0000981;organic cyclic compound binding#GO:0097159
OG0001745	4	2	4	3	2	6	21	PTHR47992	PROTEIN PHOSPHATASE
OG0001746	5	2	3	1	6	4	21	PTHR45364	HISTONE DEACETYLASE 9-RELATED
OG0001747	6	1	4	1	3	6	21	PTHR24056	CELL DIVISION PROTEIN KINASE	protein serine/threonine kinase activity#GO:0004674;cyclin-dependent protein kinase activity#GO:0097472;cyclin binding#GO:0030332;protein kinase activity#GO:0004672;cyclin-dependent protein serine/threonine kinase activity#GO:0004693
OG0001748	21	0	0	0	0	0	21	PTHR31674	B3 DOMAIN-CONTAINING PROTEIN REM-LIKE 3-RELATED
OG0001749	3	3	6	3	3	3	21	PTHR10476	CHARGED MULTIVESICULAR BODY PROTEIN
OG0001750	8	2	5	2	3	1	21	PTHR23257	SERINE-THREONINE PROTEIN KINASE	phosphotransferase activity; alcohol group as acceptor#GO:0016773;catalytic activity; acting on a protein#GO:0140096;protein kinase activity#GO:0004672
OG0001751	6	3	4	1	2	5	21	PTHR24068	UBIQUITIN-CONJUGATING ENZYME E2	ubiquitin-like protein conjugating enzyme activity#GO:0061650;ubiquitin conjugating enzyme activity#GO:0061631;ubiquitin-protein transferase activity#GO:0004842;catalytic activity; acting on a protein#GO:0140096;ubiquitin-like protein transferase activity#GO:0019787
OG0001752	6	1	3	6	2	3	21	PTHR31580	FILAMENT-LIKE PLANT PROTEIN 4
OG0001753	5	2	6	2	4	2	21	PTHR18934	ATP-DEPENDENT RNA HELICASE
OG0001754	6	1	4	3	3	4	21	PTHR13318	UNCHARACTERIZED
OG0001755	12	1	1	1	4	2	21	PTHR10794	ABHYDROLASE DOMAIN-CONTAINING PROTEIN	carboxylic ester hydrolase activity#GO:0052689;hydrolase activity; acting on ester bonds#GO:0016788;lipase activity#GO:0016298;catalytic activity#GO:0003824
OG0001756	3	2	6	2	2	6	21	PTHR32116	GALACTURONOSYLTRANSFERASE 4-RELATED
OG0001757	2	2	3	6	2	6	21	PTHR42684	ADENOSYLMETHIONINE-8-AMINO-7-OXONONANOATE AMINOTRANSFERASE	transaminase activity#GO:0008483;catalytic activity#GO:0003824
OG0001758	4	2	3	1	3	8	21	PTHR47988	SOMATIC EMBRYOGENESIS RECEPTOR KINASE 1
OG0001759	2	2	4	3	1	9	21	PTHR13937	EUKARYOTIC TRANSLATION INITATION FACTOR 3; SUBUNIT 8 EIF3S8 -RELATED	translation initiation factor binding#GO:0031369;protein binding#GO:0005515;translation regulator activity; nucleic acid binding#GO:0090079;translation initiation factor activity#GO:0003743
OG0001760	2	1	10	5	1	2	21	PTHR23081	RNA POLYMERASE II CTD PHOSPHATASE
OG0001761	6	1	4	4	2	4	21	PTHR21493	CGI-141-RELATED/LIPASE CONTAINING PROTEIN
OG0001762	4	3	4	3	5	2	21	PTHR32100	OMEGA-6 FATTY ACID DESATURASE; CHLOROPLASTIC
OG0001763	5	1	1	1	6	7	21	PTHR23115	TRANSLATION FACTOR
OG0001764	8	1	6	2	2	2	21	PTHR42946	PHOSPHOHEXOSE MUTASE	isomerase activity#GO:0016853;intramolecular transferase activity#GO:0016866
OG0001765	3	1	3	2	6	6	21	PTHR14950	DICER-RELATED
OG0001766	3	2	7	3	3	3	21	PTHR28650	PHOSPHATIDYLINOSITOL-GLYCAN BIOSYNTHESIS CLASS X PROTEIN
OG0001767	6	2	4	1	5	3	21	PTHR48045	UDP-GLYCOSYLTRANSFERASE 72B1
OG0001768	4	4	5	2	3	3	21	PTHR10666	UBIQUITIN
OG0001769	21	0	0	0	0	0	21	PTHR48061	LEUCINE-RICH REPEAT RECEPTOR PROTEIN KINASE EMS1-LIKE-RELATED
OG0001770	4	3	7	2	3	2	21	PTHR34806	HIGH-AFFINITY NITRATE TRANSPORTER 3.2
OG0001771	4	1	5	1	4	6	21	PTHR47429	PROTEIN TWIN LOV 1
OG0001772	3	2	4	2	1	9	21	PTHR32370	OS12G0117600 PROTEIN
OG0001773	6	1	1	2	4	7	21	PTHR47984	OS01G0323000 PROTEIN
OG0001774	8	0	4	3	2	4	21	PTHR24073	DRAB5-RELATED	GTPase activity#GO:0003924;catalytic activity#GO:0003824
OG0001775	4	2	4	3	3	5	21	PTHR10772	10 KDA HEAT SHOCK PROTEIN	metal ion binding#GO:0046872;ion binding#GO:0043167;unfolded protein binding#GO:0051082;chaperone binding#GO:0051087
OG0001776	7	4	1	1	3	5	21	PTHR48028	GLYCINE-RICH RNA-BINDING PROTEIN RZ1A
OG0001777	2	2	6	1	7	3	21	PTHR47689	TETRATRICOPEPTIDE REPEAT (TPR)-LIKE SUPERFAMILY PROTEIN
OG0001778	7	1	4	4	2	3	21	PTHR47429	PROTEIN TWIN LOV 1
OG0001779	5	1	2	10	1	2	21	PTHR16128	FAD/NAD(P)-BINDING OXIDOREDUCTASE FAMILY PROTEIN
OG0001780	4	1	5	3	4	4	21	PTHR16517	TUBBY-RELATED
OG0001781	6	1	4	4	2	4	21	PTHR11278	40S RIBOSOMAL PROTEIN S7
OG0001782	13	1	3	1	1	2	21	PTHR23132	D-ALANINE--D-ALANINE LIGASE	ligase activity#GO:0016874
OG0001783	4	1	8	3	4	1	21	PTHR47926	PENTATRICOPEPTIDE REPEAT-CONTAINING PROTEIN
OG0001784	2	3	3	3	3	7	21	PTHR32100	OMEGA-6 FATTY ACID DESATURASE; CHLOROPLASTIC
OG0001785	5	2	3	4	6	1	21	PTHR43780	1-AMINOCYCLOPROPANE-1-CARBOXYLATE DEAMINASE-RELATED	lyase activity#GO:0016829
OG0001786	8	1	1	3	1	7	21	PTHR14624	DFG10 PROTEIN	oxidoreductase activity; acting on the CH-CH group of donors#GO:0016627;catalytic activity#GO:0003824;oxidoreductase activity#GO:0016491
OG0001787	4	1	1	2	8	5	21	PTHR13831	MEMBER OF THE HIR1 FAMILY OF WD-REPEAT PROTEINS	nucleosome binding#GO:0031491;protein-containing complex binding#GO:0044877;chromatin binding#GO:0003682
OG0001788	1	3	4	3	5	5	21	PTHR10766	TRANSMEMBRANE 9 SUPERFAMILY PROTEIN
OG0001789	2	1	2	4	1	11	21	PTHR36379	PROTEIN PRD1
OG0001790	21	0	0	0	0	0	21	PTHR27006	PROMASTIGOTE SURFACE ANTIGEN PROTEIN PSA
OG0001791	7	1	3	4	3	3	21	PTHR19302	GAMMA TUBULIN COMPLEX PROTEIN	cytoskeletal protein binding#GO:0008092;microtubule binding#GO:0008017;protein binding#GO:0005515
OG0001792	2	2	7	3	3	4	21	PTHR11362	PHOSPHATIDYLETHANOLAMINE-BINDING PROTEIN
OG0001793	6	2	2	4	2	5	21	PTHR10926	CELL CYCLE CONTROL PROTEIN 50
OG0001794	6	3	4	2	2	4	21	PTHR10585	ER LUMEN PROTEIN RETAINING RECEPTOR
OG0001795	5	2	2	3	4	5	21	PTHR31288	O-FUCOSYLTRANSFERASE FAMILY PROTEIN
OG0001796	6	2	4	2	3	4	21	PTHR24093	CATION TRANSPORTING ATPASE	inorganic molecular entity transmembrane transporter activity#GO:0015318;ATP-dependent activity#GO:0140657;catalytic activity#GO:0003824;ion transmembrane transporter activity#GO:0015075;nucleoside-triphosphatase activity#GO:0017111;ATP hydrolysis activity#GO:0016887;inorganic cation transmembrane transporter activity#GO:0022890;active ion transmembrane transporter activity#GO:0022853
OG0001797	3	1	3	1	2	11	21	PTHR24068	UBIQUITIN-CONJUGATING ENZYME E2	ubiquitin-like protein conjugating enzyme activity#GO:0061650;ubiquitin conjugating enzyme activity#GO:0061631;ubiquitin-protein transferase activity#GO:0004842;catalytic activity; acting on a protein#GO:0140096;ubiquitin-like protein transferase activity#GO:0019787
OG0001798	8	3	5	1	3	1	21	PTHR47991	OXOGLUTARATE/IRON-DEPENDENT DIOXYGENASE
OG0001799	8	2	4	2	2	3	21	PTHR22912	DISULFIDE OXIDOREDUCTASE	nucleoside phosphate binding#GO:1901265;flavin adenine dinucleotide binding#GO:0050660;oxidoreductase activity; acting on a sulfur group of donors#GO:0016667;oxidoreductase activity#GO:0016491
OG0001800	6	3	5	2	2	3	21	PTHR31734	AUXIN-RESPONSIVE PROTEIN IAA17
OG0001801	2	1	2	5	6	5	21	PTHR46008	LEAF RUST 10 DISEASE-RESISTANCE LOCUS RECEPTOR-LIKE PROTEIN KINASE-LIKE 1.4	kinase activity#GO:0016301
OG0001802	5	2	9	2	3	0	21	PTHR33137	MEDIATOR OF RNA POLYMERASE II TRANSCRIPTION SUBUNIT 15A-RELATED
OG0001803	3	1	2	1	2	12	21	PTHR15672	CAMP-REGULATED PHOSPHOPROTEIN 21 RELATED R3H DOMAIN CONTAINING PROTEIN
OG0001804	4	2	4	2	2	7	21	PTHR36792	EXPRESSED PROTEIN
OG0001805	5	2	4	4	3	3	21	PTHR31945	TRANSCRIPTION FACTOR SCREAM2-RELATED
OG0001806	1	2	4	3	3	8	21	PTHR11132	SOLUTE CARRIER FAMILY 35
OG0001807	4	1	2	3	2	9	21	PTHR21245	HETEROGENEOUS NUCLEAR RIBONUCLEOPROTEIN	nucleic acid binding#GO:0003676;RNA binding#GO:0003723;organic cyclic compound binding#GO:0097159
OG0001808	4	2	4	3	3	5	21	PTHR31105	EXTRA-LARGE G-PROTEIN-LIKE
OG0001809	6	2	9	2	1	1	21	PTHR47219	RAB GTPASE-ACTIVATING PROTEIN 1-LIKE
OG0001810	2	1	4	1	2	11	21	PTHR47926	PENTATRICOPEPTIDE REPEAT-CONTAINING PROTEIN
OG0001811	8	1	3	3	4	2	21	PTHR42886	RE40534P-RELATED
OG0001812	3	3	6	1	3	5	21	PTHR43382	PROLYL-TRNA SYNTHETASE	catalytic activity; acting on a nucleic acid#GO:0140640;catalytic activity; acting on RNA#GO:0140098;ligase activity#GO:0016874
OG0001813	8	1	2	1	4	5	21	PTHR10627	SCP160
OG0001814	3	2	4	2	1	9	21	PTHR12628	POLYCOMB-LIKE TRANSCRIPTION FACTOR	organic cyclic compound binding#GO:0097159;chromatin binding#GO:0003682;DNA binding#GO:0003677
OG0001815	2	2	3	2	2	10	21	PTHR47530	E3 UBIQUITIN LIGASE BIG BROTHER-RELATED
OG0001816	6	2	3	2	6	2	21	PTHR43506	BIOTIN/LIPOATE A/B PROTEIN LIGASE FAMILY
OG0001817	2	2	2	7	5	3	21	PTHR12378	DESUMOYLATING ISOPEPTIDASE
OG0001818	4	1	3	5	4	4	21	PTHR32021	CASP-LIKE PROTEIN 5B3
OG0001819	3	2	3	2	2	9	21	PTHR23152	2-OXOGLUTARATE DEHYDROGENASE
OG0001820	2	1	1	4	2	11	21	PTHR47340	DUPLICATED HOMEODOMAIN-LIKE SUPERFAMILY PROTEIN
OG0001821	3	1	9	4	1	3	21	PTHR34060	POLYKETIDE CYCLASE / DEHYDRASE AND LIPID TRANSPORT PROTEIN
OG0001822	2	2	4	3	2	8	21	PTHR43520	ATP7; ISOFORM B	inorganic molecular entity transmembrane transporter activity#GO:0015318;ATP-dependent activity#GO:0140657;metal ion transmembrane transporter activity#GO:0046873;copper ion binding#GO:0005507;hydrolase activity; acting on acid anhydrides#GO:0016817;ATP hydrolysis activity#GO:0016887;active transmembrane transporter activity#GO:0022804;active ion transmembrane transporter activity#GO:0022853
OG0001823	3	2	6	3	3	4	21	PTHR31197	OS01G0612600 PROTEIN
OG0001824	6	2	3	1	2	7	21	PTHR45863	SERINE/THREONINE-PROTEIN KINASE BSK5
OG0001825	2	2	4	6	4	3	21	PTHR46932	HEAVY METAL-ASSOCIATED ISOPRENYLATED PLANT PROTEIN 47
OG0001826	2	2	5	5	2	5	21	PTHR47150	OS12G0169200 PROTEIN
OG0001827	2	4	5	5	2	3	21	PTHR47481	FAMILY NOT NAMED
OG0001828	1	1	1	14	3	1	21	PTHR31973	POLYPROTEIN; PUTATIVE-RELATED
OG0001829	2	2	5	2	3	7	21	PTHR12801	RNA EXONUCLEASE REXO1 / RECO3 FAMILY MEMBER-RELATED	nuclease activity#GO:0004518;exonuclease activity#GO:0004527;catalytic activity#GO:0003824
OG0001830	4	2	3	3	5	4	21	PTHR11132	SOLUTE CARRIER FAMILY 35
OG0001831	3	2	3	4	3	6	21	PTHR15546	BROMODOMAIN ADJACENT TO ZINC FINGER DOMAIN; 2A
OG0001832	5	8	4	2	1	1	21	PTHR10826	COMPLEMENT COMPONENT 1
OG0001833	10	2	6	1	1	1	21	PTHR31731	FAMILY NOT NAMED
OG0001834	4	1	6	5	2	3	21	PTHR12224	BETA-1;4-MANNOSYL-GLYCOPROTEIN BETA-1;4-N-ACETYLGLUCOSAMINYL-TRANSFERASE	glycosyltransferase activity#GO:0016757;catalytic activity#GO:0003824
OG0001835	1	0	2	1	1	16	21	PTHR15197	COILIN P80	heterocyclic compound binding#GO:1901363;snRNA binding#GO:0017069;organic cyclic compound binding#GO:0097159
OG0001836	3	3	6	3	3	3	21	PTHR21337	PHOSPHO-2-DEHYDRO-3-DEOXYHEPTONATE ALDOLASE 1; 2
OG0001837	2	1	2	8	1	7	21	PTHR11654	OLIGOPEPTIDE TRANSPORTER-RELATED
OG0001838	2	4	6	3	2	4	21	PTHR31669	PROTEIN FAR1-RELATED SEQUENCE 10-RELATED
OG0001839	1	2	6	1	3	8	21	PTHR12228	TRANSCRIPTION INITIATION FACTOR TFIID 55 KD SUBUNIT-RELATED
OG0001840	3	3	5	3	3	4	21	PTHR43725	UDP-GLUCOSE 4-EPIMERASE	racemase and epimerase activity; acting on carbohydrates and derivatives#GO:0016857
OG0001841	4	3	5	2	4	3	21	PTHR11730	AMMONIUM TRANSPORTER
OG0001842	2	4	8	1	3	3	21	PTHR10791	RAG1-ACTIVATING PROTEIN 1
OG0001843	2	5	8	2	2	2	21	PTHR31238	GERMIN-LIKE PROTEIN SUBFAMILY 3 MEMBER 3
OG0001844	2	3	6	6	1	3	21	PTHR33782	OS01G0121600 PROTEIN
OG0001845	2	2	3	4	3	7	21	PTHR11119	XANTHINE-URACIL / VITAMIN C PERMEASE FAMILY MEMBER
OG0001846	8	2	4	2	2	3	21	PTHR48024	GEO13361P1-RELATED
OG0001847	2	2	4	3	4	6	21	PTHR45085	F21J9.14
OG0001848	4	2	4	5	2	4	21	PTHR11909	CASEIN KINASE-RELATED
OG0001849	2	3	5	5	3	3	21	PTHR31561	3-KETOACYL-COA SYNTHASE
OG0001850	1	1	6	8	1	4	21	PTHR10906	SECY/SEC61-ALPHA FAMILY MEMBER	protein transmembrane transporter activity#GO:0008320
OG0001851	1	2	7	3	6	2	21	PTHR10502	ANNEXIN	calcium ion binding#GO:0005509
OG0001852	2	1	1	2	4	11	21	PTHR28096	PROTEIN FAF1
OG0001853	2	1	1	5	0	12	21	PTHR31901	GH3 DOMAIN-CONTAINING PROTEIN	ligase activity#GO:0016874;catalytic activity#GO:0003824
OG0001854	4	4	5	2	3	3	21	PTHR31682	UDP-ARABINOSE MUTASE	intramolecular transferase activity#GO:0016866;catalytic activity#GO:0003824
OG0001855	2	6	3	3	3	4	21	PTHR33621	ASPARTIC/GLUTAMIC ACID-RICH PROTEIN
OG0001856	1	1	4	5	3	7	21	PTHR31949	GASTRIC MUCIN-LIKE PROTEIN
OG0001857	1	1	3	10	2	4	21	PTHR45613	PENTATRICOPEPTIDE REPEAT-CONTAINING PROTEIN
OG0001858	1	3	3	4	4	6	21	PTHR33645	AMINOPEPTIDASE (DUF3754)
OG0001859	1	3	9	2	2	4	21	PTHR28242	PHOSPHORELAY INTERMEDIATE PROTEIN YPD1
OG0001860	2	2	6	4	3	4	21	PTHR10792	60S RIBOSOMAL PROTEIN L24
OG0001861	1	1	4	6	2	7	21	PTHR13678	VACUOLAR PROTEIN SORTING-ASSOCIATED PROTEIN 37
OG0001862	1	1	4	2	3	10	21	PTHR31689	DIAMINOPIMELATE EPIMERASE; CHLOROPLASTIC	isomerase activity#GO:0016853
OG0001863	2	7	7	3	2	0	21	PTHR48005	LEUCINE RICH REPEAT KINASE 2
OG0001864	1	2	8	4	3	3	21	PTHR23081	RNA POLYMERASE II CTD PHOSPHATASE
OG0001865	4	1	2	4	4	6	21	PTHR33116	REVERSE TRANSCRIPTASE ZINC-BINDING DOMAIN-CONTAINING PROTEIN-RELATED-RELATED
OG0001866	3	2	4	2	5	5	21	PTHR31485	PEPTIDYL SERINE ALPHA-GALACTOSYLTRANSFERASE
OG0001867	1	5	2	1	10	2	21	PTHR11877	HYDROXYMETHYLGLUTARYL-COA SYNTHASE	acyltransferase activity; transferring groups other than amino-acyl groups#GO:0016747;acyltransferase activity#GO:0016746
OG0001868	3	3	5	3	4	3	21	PTHR24071	RAN GTPASE	GTPase activity#GO:0003924;pyrophosphatase activity#GO:0016462;hydrolase activity; acting on acid anhydrides#GO:0016817
OG0001869	4	0	4	4	4	5	21	PTHR13058	THREE PRIME REPAIR EXONUCLEASE 1; 2	3'-5'-exodeoxyribonuclease activity#GO:0008296;3'-5' exonuclease activity#GO:0008408;exodeoxyribonuclease activity; producing 5'-phosphomonoesters#GO:0016895
OG0001870	1	2	8	3	3	4	21	PTHR33168	STRESS INDUCED PROTEIN-RELATED
OG0001871	2	1	5	2	2	9	21	PTHR14136	UNCHARACTERIZED
OG0001872	2	2	5	1	3	8	21	PTHR43620	GLYCEROPHOSPHORYL DIESTER PHOSPHODIESTERASE	hydrolase activity#GO:0016787;phosphoric diester hydrolase activity#GO:0008081;phosphoric ester hydrolase activity#GO:0042578
OG0001873	1	1	3	9	2	5	21	PTHR10015	HEAT SHOCK TRANSCRIPTION FACTOR
OG0001874	1	1	6	7	3	3	21	PTHR35459	T1N6.14 PROTEIN
OG0001875	1	2	4	4	4	6	21	PTHR12313	E3 UBIQUITIN-PROTEIN LIGASE RNF5-RELATED
OG0001876	1	3	6	1	4	6	21	PTHR43768	TREHALOSE 6-PHOSPHATE PHOSPHATASE
OG0001877	2	1	3	2	3	10	21	PTHR13675	LYR MOTIF-CONTAINING PROTEIN 2
OG0001878	2	2	3	3	5	6	21	PTHR48032	RNA-BINDING PROTEIN MUSASHI HOMOLOG RBP6
OG0001879	3	2	3	2	2	9	21	PTHR24067	UBIQUITIN-CONJUGATING ENZYME E2
OG0001880	1	4	6	2	4	4	21	PTHR14281	KINETOCHORE PROTEIN SPC25-RELATED
OG0001881	1	6	4	5	3	2	21	PTHR31234	LATE EMBRYOGENESIS ABUNDANT (LEA) HYDROXYPROLINE-RICH GLYCOPROTEIN FAMILY
OG0001882	1	5	6	3	3	3	21	PTHR33703	OS07G0691300 PROTEIN
OG0001883	0	1	4	5	3	8	21	PTHR34188	OS01G0299500 PROTEIN
OG0001884	0	8	11	1	1	0	21	PTHR46224	ANKYRIN REPEAT FAMILY PROTEIN
OG0001885	0	2	2	5	2	10	21	PTHR47926	PENTATRICOPEPTIDE REPEAT-CONTAINING PROTEIN
OG0001886	0	3	3	2	2	11	21	PTHR16897	OS10G0105400 PROTEIN
OG0001887	0	21	0	0	0	0	21	PTHR47936	PPR_LONG DOMAIN-CONTAINING PROTEIN
OG0001888	0	1	2	9	5	4	21	PTHR31934	ALPHA/BETA-HYDROLASES SUPERFAMILY PROTEIN
OG0001889	0	2	2	5	4	8	21	PTHR33388	OS01G0212500 PROTEIN
OG0001890	0	2	4	3	4	8	21	PTHR12547	CCCH ZINC FINGER/TIS11-RELATED
OG0001891	0	3	3	3	4	8	21	PTHR12550	HEPATOMA-DERIVED GROWTH FACTOR-RELATED
OG0001892	0	1	7	7	5	1	21	PTHR32444	BULB-TYPE LECTIN DOMAIN-CONTAINING PROTEIN
OG0001893	0	1	3	3	2	12	21	PTHR33676	COLD REGULATED PROTEIN 27
OG0001894	0	1	2	1	2	15	21	PTHR10231	NUCLEOTIDE-SUGAR TRANSMEMBRANE TRANSPORTER
OG0001895	0	1	3	12	3	2	21	PTHR44167	OVARIAN-SPECIFIC SERINE/THREONINE-PROTEIN KINASE LOK-RELATED
OG0001896	0	12	9	0	0	0	21	PTHR31719	NAC TRANSCRIPTION FACTOR 56
OG0001897	0	4	6	5	3	3	21	PTHR27007	FAMILY NOT NAMED
OG0001898	0	1	1	0	1	18	21	PTHR31422	BNAANNG28530D PROTEIN
OG0001899	0	1	2	1	16	1	21	PTHR38543	OS04G0465800 PROTEIN
OG0001900	0	9	12	0	0	0	21	PTHR46632	E3 UBIQUITIN-PROTEIN LIGASE SINA-LIKE 4
OG0001901	0	1	2	9	1	8	21	PTHR47942	TETRATRICOPEPTIDE REPEAT (TPR)-LIKE SUPERFAMILY PROTEIN-RELATED
OG0001902	0	1	8	4	4	4	21	PTHR44259	OS07G0183000 PROTEIN-RELATED
OG0001903	0	3	7	3	3	5	21	PTHR46450	INACTIVE HISTONE-LYSINE N-METHYLTRANSFERASE SUVR1-RELATED
OG0001904	0	5	12	2	1	1	21	PTHR31388	PEROXIDASE 72-RELATED
OG0001906	0	5	13	1	1	1	21	PTHR31376	OS09G0467300 PROTEIN-RELATED
OG0001907	0	5	12	2	2	0	21	PTHR31669	PROTEIN FAR1-RELATED SEQUENCE 10-RELATED
OG0001908	0	3	6	3	4	5	21	PTHR23024	ARYLACETAMIDE DEACETYLASE
OG0001909	0	2	7	7	3	2	21	PTHR33453	FAMILY NOT NAMED
OG0001910	0	2	6	4	4	5	21	PTHR31251	SQUAMOSA PROMOTER-BINDING-LIKE PROTEIN 4
OG0001911	0	1	1	0	19	0	21	PTHR35046	ZINC KNUCKLE (CCHC-TYPE) FAMILY PROTEIN
OG0001912	0	18	3	0	0	0	21	PTHR31213	FAMILY NOT NAMED
OG0001913	0	1	2	2	3	13	21	PTHR32133	OS07G0120400 PROTEIN
OG0001914	0	2	2	12	4	1	21	PTHR47950	CYTOCHROME P450; FAMILY 76; SUBFAMILY C; POLYPEPTIDE 5-RELATED
OG0001915	0	1	1	0	0	19	21	PTHR32166	OSJNBA0013A04.12 PROTEIN
OG0001916	0	0	1	0	10	10	21	PTHR23155	DISEASE RESISTANCE PROTEIN RP
OG0001918	0	0	0	3	1	17	21	PTHR33063	OS02G0583500 PROTEIN
OG0001919	0	0	0	21	0	0	21	PTHR12606	SENTRIN/SUMO-SPECIFIC PROTEASE
OG0001920	0	0	0	21	0	0	21	PTHR36766	PLANT BROAD-SPECTRUM MILDEW RESISTANCE PROTEIN RPW8
OG0001921	0	0	0	0	6	15	21	PTHR22930	UNCHARACTERIZED
OG0001922	0	0	0	0	19	2	21	PTHR47592	PBF68 PROTEIN
OG0001923	0	0	0	0	1	20	21	PTHR10795	PROPROTEIN CONVERTASE SUBTILISIN/KEXIN
OG0001925	0	0	0	0	0	21	21	PTHR47972	KINESIN-LIKE PROTEIN KLP-3
OG0001926	0	0	0	0	0	21	21	PTHR46634	M REDUCTASE II SUBUNIT GAMMA; PUTATIVE (DUF3741)-RELATED
OG0001927	0	0	0	0	0	21	21	PTHR22888	CYTOCHROME C OXIDASE; SUBUNIT II	electron transfer activity#GO:0009055;proton transmembrane transporter activity#GO:0015078;active ion transmembrane transporter activity#GO:0022853
OG0001928	0	0	0	0	0	21	21	PTHR46284	PROTEIN KINESIN LIGHT CHAIN-RELATED 3
OG0001929	3	1	2	1	1	12	20	PTHR47959	ATP-DEPENDENT RNA HELICASE RHLE-RELATED
OG0001930	7	3	5	2	3	0	20	PTHR32166	OSJNBA0013A04.12 PROTEIN
OG0001931	4	2	3	3	2	6	20	PTHR21230	VESICLE TRANSPORT V-SNARE PROTEIN VTI1-RELATED	SNAP receptor activity#GO:0005484;binding#GO:0005488;SNARE binding#GO:0000149
OG0001932	1	2	8	1	3	5	20	PTHR10177	CYCLINS
OG0001933	6	3	2	2	2	5	20	PTHR44419	PROTOCHLOROPHYLLIDE REDUCTASE C; CHLOROPLASTIC
OG0001934	7	2	2	2	3	4	20	PTHR11782	ADENOSINE/GUANOSINE DIPHOSPHATASE	hydrolase activity; acting on acid anhydrides#GO:0016817;nucleoside-diphosphatase activity#GO:0017110
OG0001935	7	0	0	2	3	8	20	PTHR15160	VON HIPPEL-LINDAU PROTEIN
OG0001936	3	4	4	2	2	5	20	PTHR33184	PROTEIN TAPETUM DETERMINANT 1-LIKE-RELATED
OG0001937	3	2	4	3	5	3	20	PTHR19134	RECEPTOR-TYPE TYROSINE-PROTEIN PHOSPHATASE
OG0001938	5	1	2	3	4	5	20	PTHR10544	60S RIBOSOMAL PROTEIN L28
OG0001939	3	2	3	7	1	4	20	PTHR31044	BETA-1;3 GLUCANASE
OG0001940	5	6	5	2	1	1	20	PTHR31495	PEROXYGENASE 3-RELATED	cation binding#GO:0043169;metal ion binding#GO:0046872;calcium ion binding#GO:0005509;ion binding#GO:0043167;binding#GO:0005488;catalytic activity#GO:0003824;monooxygenase activity#GO:0004497
OG0001941	5	2	4	3	2	4	20	PTHR14107	WD REPEAT PROTEIN
OG0001942	6	3	3	3	3	2	20	PTHR16223	TRANSCRIPTION FACTOR BHLH83-RELATED	RNA polymerase II cis-regulatory region sequence-specific DNA binding#GO:0000978;transcription regulator activity#GO:0140110;DNA-binding transcription factor activity; RNA polymerase II-specific#GO:0000981;organic cyclic compound binding#GO:0097159
OG0001943	7	1	3	3	4	2	20	PTHR22931	PHOSPHOENOLPYRUVATE DIKINASE-RELATED
OG0001944	2	3	5	4	3	3	20	PTHR42683	ALDEHYDE REDUCTASE	oxidoreductase activity#GO:0016491;oxidoreductase activity; acting on the CH-OH group of donors; NAD or NADP as acceptor#GO:0016616
OG0001945	6	1	2	2	3	6	20	PTHR34560	POLYKETIDE CYCLASE/DEHYDRASE/LIPID TRANSPORT SUPERFAMILY PROTEIN
OG0001946	4	3	6	2	2	3	20	PTHR11132	SOLUTE CARRIER FAMILY 35
OG0001947	4	1	1	2	4	8	20	PTHR47477	TNF RECEPTOR-ASSOCIATED FACTOR HOMOLOG 1A
OG0001948	7	2	3	1	4	3	20	PTHR34380	BNAA03G12380D PROTEIN
OG0001949	12	2	2	4	0	0	20	PTHR45693	TRANSCRIPTION FACTOR TGA9
OG0001950	1	2	2	4	4	7	20	PTHR21355	UNCHARACTERIZED
OG0001951	9	1	1	3	0	6	20	PTHR13206	UBIQUITIN LIGASE PROTEIN PHF9 FANCONI ANEMIA GROUP L PROTEIN	catalytic activity; acting on a protein#GO:0140096;ubiquitin protein ligase activity#GO:0061630
OG0001952	4	1	2	2	2	9	20	PTHR31948	ZINC-FINGER HOMEODOMAIN PROTEIN 2
OG0001953	9	2	4	2	2	1	20	PTHR47958	ATP-DEPENDENT RNA HELICASE DBP3
OG0001954	5	2	4	2	2	5	20	PTHR33873	TRANSCRIPTION FACTOR VOZ1
OG0001955	5	2	3	3	2	5	20	PTHR27001	OS01G0253100 PROTEIN
OG0001956	11	1	2	1	1	4	20	PTHR44329	SERINE/THREONINE-PROTEIN KINASE TNNI3K-RELATED	phosphotransferase activity; alcohol group as acceptor#GO:0016773;catalytic activity; acting on a protein#GO:0140096;protein kinase activity#GO:0004672
OG0001957	6	2	6	2	2	2	20	PTHR43952	MYB FAMILY TRANSCRIPTION FACTOR-RELATED
OG0001958	5	2	4	2	4	3	20	PTHR12386	ATP SYNTHASE SUBUNIT
OG0001959	5	1	1	2	4	7	20	PTHR36348	EXPRESSED PROTEIN
OG0001960	4	1	2	2	8	3	20	PTHR43286	ENDONUCLEASE III-LIKE PROTEIN 1	catalytic activity; acting on a nucleic acid#GO:0140640;hydrolase activity#GO:0016787;hydrolase activity; acting on glycosyl bonds#GO:0016798;catalytic activity; acting on DNA#GO:0140097;DNA N-glycosylase activity#GO:0019104
OG0001961	5	2	5	5	1	2	20	PTHR48017	OS05G0424000 PROTEIN-RELATED
OG0001962	3	1	1	2	5	8	20	PTHR10438	THIOREDOXIN
OG0001963	3	2	4	3	4	4	20	PTHR22912	DISULFIDE OXIDOREDUCTASE	nucleoside phosphate binding#GO:1901265;flavin adenine dinucleotide binding#GO:0050660;oxidoreductase activity; acting on a sulfur group of donors#GO:0016667;oxidoreductase activity#GO:0016491
OG0001964	5	0	5	4	3	3	20	PTHR15858	UNCHARACTERIZED
OG0001965	4	1	2	4	4	5	20	PTHR14326	TARGETING PROTEIN FOR XKLP2
OG0001966	4	1	5	2	2	6	20	PTHR33528	OS07G0239500 PROTEIN
OG0001967	3	1	1	1	3	11	20	PTHR47875	PEPTIDYL-PROLYL CIS-TRANS ISOMERASE CYP28; CHLOROPLASTIC
OG0001968	4	1	2	2	3	8	20	PTHR10534	PYRIDOXAL KINASE	phosphotransferase activity; alcohol group as acceptor#GO:0016773;kinase activity#GO:0016301
OG0001969	20	0	0	0	0	0	20	PTHR46450	INACTIVE HISTONE-LYSINE N-METHYLTRANSFERASE SUVR1-RELATED
OG0001970	3	1	3	1	2	10	20	PTHR48006	LEUCINE-RICH REPEAT-CONTAINING PROTEIN DDB_G0281931-RELATED
OG0001971	7	2	4	2	3	2	20	PTHR45644	AAA ATPASE; PUTATIVE (AFU_ORTHOLOGUE AFUA_2G12920)-RELATED-RELATED
OG0001972	12	2	2	2	1	1	20	PTHR47947	CYTOCHROME P450 82C3-RELATED
OG0001973	5	1	2	2	5	5	20	PTHR47681	PHOSPHATIDYLINOSITOL N-ACETYLGLUCOSAMINYLTRANSFERASE SUBUNIT P-RELATED
OG0001974	4	1	2	2	1	10	20	PTHR22748	AP ENDONUCLEASE	3'-5'-exodeoxyribonuclease activity#GO:0008296;phosphoric diester hydrolase activity#GO:0008081;3'-5' exonuclease activity#GO:0008408;exodeoxyribonuclease activity; producing 5'-phosphomonoesters#GO:0016895;phosphoric ester hydrolase activity#GO:0042578
OG0001975	3	1	6	3	4	3	20	PTHR11831	30S 40S RIBOSOMAL PROTEIN	structural constituent of ribosome#GO:0003735;nucleic acid binding#GO:0003676;RNA binding#GO:0003723;organic cyclic compound binding#GO:0097159;rRNA binding#GO:0019843
OG0001976	5	0	2	1	1	11	20	PTHR19965	RNA AND EXPORT FACTOR BINDING PROTEIN	mRNA binding#GO:0003729;heterocyclic compound binding#GO:1901363;organic cyclic compound binding#GO:0097159
OG0001977	12	0	2	1	3	2	20	PTHR21141	60S ACIDIC RIBOSOMAL PROTEIN FAMILY MEMBER
OG0001978	3	2	4	3	3	5	20	PTHR45621	OS01G0588500 PROTEIN-RELATED
OG0001979	2	3	7	3	1	4	20	PTHR47764	UBIQUITIN-LIKE-SPECIFIC PROTEASE 2B-RELATED
OG0001980	2	1	2	12	2	1	20	PTHR47926	PENTATRICOPEPTIDE REPEAT-CONTAINING PROTEIN
OG0001981	5	3	4	4	1	3	20	PTHR12346	SIN3B-RELATED
OG0001982	3	2	7	3	2	3	20	PTHR48019	SERUM RESPONSE FACTOR HOMOLOG	RNA polymerase II cis-regulatory region sequence-specific DNA binding#GO:0000978;transcription regulator activity#GO:0140110;DNA-binding transcription factor activity; RNA polymerase II-specific#GO:0000981;organic cyclic compound binding#GO:0097159
OG0001983	2	4	5	3	3	3	20	PTHR31376	OS09G0467300 PROTEIN-RELATED
OG0001984	6	2	4	2	2	4	20	PTHR10218	GTP-BINDING PROTEIN ALPHA SUBUNIT	GTPase activity#GO:0003924;protein-containing complex binding#GO:0044877;G protein-coupled receptor binding#GO:0001664;binding#GO:0005488;catalytic activity#GO:0003824;signaling receptor binding#GO:0005102
OG0001985	2	1	5	3	3	6	20	PTHR15678	ANTIGEN MLAA-22-RELATED
OG0001986	3	3	4	2	4	4	20	PTHR11593	60S RIBOSOMAL PROTEIN L17	structural constituent of ribosome#GO:0003735
OG0001987	3	1	2	5	4	5	20	PTHR31344	NUCLEAR PORE COMPLEX PROTEIN NUP205
OG0001988	3	2	4	4	2	5	20	PTHR47075	TRANSCRIPTION FACTOR BHLH47
OG0001989	4	1	2	1	4	8	20	PTHR45852	SER/THR-PROTEIN KINASE RIO2	phosphotransferase activity; alcohol group as acceptor#GO:0016773;catalytic activity; acting on a protein#GO:0140096;protein kinase activity#GO:0004672
OG0001990	3	1	5	3	3	5	20	PTHR11669	REPLICATION FACTOR C / DNA POLYMERASE III GAMMA-TAU SUBUNIT
OG0001991	5	1	6	2	2	4	20	PTHR12375	RNA-BINDING PROTEIN LUC7-RELATED	mRNA binding#GO:0003729;heterocyclic compound binding#GO:1901363;organic cyclic compound binding#GO:0097159
OG0001992	4	2	4	2	2	6	20	PTHR10869	PROLYL 4-HYDROXYLASE ALPHA SUBUNIT
OG0001993	7	2	3	3	3	2	20	PTHR31197	OS01G0612600 PROTEIN
OG0001994	3	2	3	9	1	2	20	PTHR20941	FOLATE SYNTHESIS PROTEINS	transferase activity; transferring alkyl or aryl (other than methyl) groups#GO:0016765;catalytic activity#GO:0003824
OG0001995	2	1	1	10	2	4	20	PTHR32116	GALACTURONOSYLTRANSFERASE 4-RELATED
OG0001996	6	2	4	3	2	3	20	PTHR48047	GLYCOSYLTRANSFERASE
OG0001997	4	3	4	2	3	4	20	PTHR24006	UBIQUITIN CARBOXYL-TERMINAL HYDROLASE
OG0001998	3	3	4	2	4	4	20	PTHR18952	CARBONIC ANHYDRASE
OG0001999	3	3	3	4	3	4	20	PTHR31062	XYLOGLUCAN ENDOTRANSGLUCOSYLASE/HYDROLASE PROTEIN 8-RELATED
OG0002000	2	7	4	3	2	2	20	PTHR47991	OXOGLUTARATE/IRON-DEPENDENT DIOXYGENASE
OG0002001	5	3	5	2	2	3	20	PTHR34484	OS02G0832600 PROTEIN
OG0002002	6	4	4	1	2	3	20	PTHR31042	CORE-2/I-BRANCHING BETA-1;6-N-ACETYLGLUCOSAMINYLTRANSFERASE FAMILY PROTEIN-RELATED
OG0002003	5	2	3	2	2	6	20	PTHR46041	MITOCHONDRIAL INNER MEMBRANE PROTEASE SUBUNIT 2
OG0002004	4	2	4	4	2	4	20	PTHR11709	MULTI-COPPER OXIDASE
OG0002005	4	1	5	3	3	4	20	PTHR12010	40S RIBOSOMAL PROTEIN S29	structural constituent of ribosome#GO:0003735;ion binding#GO:0043167;zinc ion binding#GO:0008270
OG0002006	1	2	4	2	6	5	20	PTHR48019	SERUM RESPONSE FACTOR HOMOLOG	RNA polymerase II cis-regulatory region sequence-specific DNA binding#GO:0000978;transcription regulator activity#GO:0140110;DNA-binding transcription factor activity; RNA polymerase II-specific#GO:0000981;organic cyclic compound binding#GO:0097159
OG0002007	5	1	2	6	3	3	20	PTHR21454	DPH3 HOMOLOG-RELATED
OG0002008	3	2	3	2	4	6	20	PTHR43323	3-HYDROXY-3-METHYLGLUTARYL COENZYME A SYNTHASE	acyltransferase activity#GO:0016746
OG0002009	6	0	3	6	1	4	20	PTHR10209	OXIDOREDUCTASE; 2OG-FE II OXYGENASE FAMILY PROTEIN
OG0002010	10	1	1	2	2	4	20	PTHR11177	CHITINASE
OG0002011	3	1	5	2	1	8	20	PTHR45926	OSJNBA0053K19.4 PROTEIN
[truncated: 44,230 more rows]
